# Supplementary material for: Crystal structure of trirubidium citrate monohydrate from laboratory X-ray powder diffraction data and DFT comparison
Source: Acta Crystallogr E Crystallogr Commun. 2017 Jan 20;73(Pt 2):227–30. doi: 10.1107/S2056989017000743 (PMC5290571; doi:10.1107/S2056989017000743)
Supplement: Supplementary file 1 [file e-73-00227-sup1.cif]

##############################################################################
#                                                                            #
# This CIF contains the data in a paper accepted for publication in          #
# Acta Crystallographica Section E. It conforms to the requirements of       #
# Notes for Authors for Acta Crystallographica Section E, and has been       #
# peer reviewed under the auspices of the IUCr Commission on Journals.       #
#                                                                            #
# Full details of the Crystallographic Information File format               #
# are given in the paper "The Crystallographic Information File (CIF):       #
# a New Standard Archive File for Crystallography" by S. R. Hall, F. H.      #
# Allen and I. D. Brown [Acta Cryst. (1991), A47, 655-685].                  #
#                                                                            #
# The current version of the core CIF dictionary is obtainable from          #
# ftp://ftp.iucr.org/pub/cif_core.dic.                                       #
#                                                                            #
# Software is freely available for graphical display of the structure(s)     #
# in this CIF. For information consult the CIF software page                 #
# http://www.iucr.org/resources/cif/software.                                #
#                                                                            #
# This file may be used for bona fide research purposes within the           #
# scientific community so long as proper attribution is given to the journal # 
# article from which it was obtained.                                        #
#                                                                            #
##############################################################################
data_RAMM010_publ
_audit_creation_method     "from EXP file using GSAS2CIF"
_journal_data_validation_number     ?
_journal_date_recd_electronic     2016-12-26
_journal_date_accepted     2017-01-15
_journal_name_full     'Acta Crystallographica, Section E'
_journal_year     2017
_journal_volume     73
_journal_issue      2
_journal_page_first     227
_journal_page_last     230
_journal_paper_category     GI
_journal_paper_doi     10.1107/S2056989017000743
_journal_coeditor_code     HB7648
_publ_contact_author_name
;
James A. Kaduk
;
_publ_contact_author_address
;
Department of Chemistry
Illinois Institute of Technology
3101 S. Dearborn St.
Chicago IL 60616
USA
;
_publ_contact_author_email     'kaduk@polycrystallography.com'
_publ_contact_author_fax     ?
_publ_contact_author_phone     '1-630-605-0274'
_publ_section_title
;
Crystal structure of trirubidium citrate monohydrate from laboratory X-ray
powder diffraction data and DFT comparison
;
_publ_section_title_footnote     .
loop_
    _publ_author_name
    _publ_author_footnote
    _publ_author_address
    'Rammohan, Alagappa' .
;
Atlantic International University
Honolulu
HI
USA
;
    'Kaduk, James A.' .
;
Illinois Institute of Technology
Chicago
IL
USA
;
_publ_section_synopsis
;
The crystal structure of trirubidium citrate monohydrate has been solved and
refined using laboratory X-ray powder diffraction data, and optimized using
density functional techniques.
;
_pd_block_id     2015-03-05T10:39|RAMM010|James_A._Kaduk|Overall
_pd_char_colour     white
_refine_special_details     ?
_refine_ls_restrained_S_all     ?
_refine_ls_restrained_S_obs     ?
_refine_ls_number_constraints     ?
_refine_ls_hydrogen_treatment     ?
_refine_ls_weighting_scheme     ?
_refine_ls_weighting_details     ?
_refine_ls_extinction_method     ?
_refine_ls_extinction_coef     ?
_computing_data_collection
;
<i>DIFFRAC.Measurement</i> (Bruker, 2009)
;
_computing_molecular_graphics
;
DIAMOND (Crystal Impact, 2015)
;
_computing_publication_material
;
publCIF (Westrip, 2010)
;
_pd_prep_cool_rate     ?
_pd_prep_pressure     ?
_pd_prep_temperature     ?
_pd_proc_ls_special_details     ?
data_ramm010_DFT
_audit_creation_method     'Materials Studio'
_chemical_formula_iupac     '3Rb +, C6 H5 O7 3-, H2 O1'
_chemical_formula_weight     463.48
_symmetry_cell_setting     monoclinic
_symmetry_space_group_name_H-M     P21/n
loop_
    _symmetry_equiv_pos_as_xyz
    x,y,z
    -x+1/2,y+1/2,-z+1/2
    -x,-y,-z
    x+1/2,-y+1/2,z+1/2
_cell_length_a     7.4477
_cell_length_b     11.8755
_cell_length_c     13.4168
_cell_angle_alpha     90.0000
_cell_angle_beta     97.8820
_cell_angle_gamma     90.0000
_cell_volume     1175.44
_cell_formula_units_Z     4
_cell_measurement_temperature     300
_diffrn_radiation_type     'Cu K\a'
_diffrn_radiation_wavelength     1.5418
_diffrn_measurement_device_type     'density functional calculation'
_refine_ls_number_restraints     ?
loop_
    _atom_site_type_symbol
    _atom_site_label
    _atom_site_fract_x
    _atom_site_fract_y
    _atom_site_fract_z
    _atom_site_U_iso_or_equiv
    _atom_site_adp_type
    _atom_site_occupancy
    Rb Rb1 0.00583 0.17144 0.11496 0.04560 Uiso 1.00
    Rb Rb2 0.11938 0.43645 0.38752 0.04560 Uiso 1.00
    Rb Rb3 0.33332 0.44502 0.10955 0.04560 Uiso 1.00
    C C4 0.88224 0.90099 0.13558 0.03270 Uiso 1.00
    C C5 0.79490 0.79062 0.16279 0.03270 Uiso 1.00
    C C6 0.90539 0.68265 0.15421 0.03270 Uiso 1.00
    C C7 0.78654 0.58443 0.18427 0.03270 Uiso 1.00
    C C8 0.83169 0.47105 0.13960 0.03270 Uiso 1.00
    C C9 1.09412 0.68118 0.22083 0.03270 Uiso 1.00
    O O10 1.03887 0.92354 0.18002 0.03510 Uiso 1.00
    O O11 0.78874 0.96367 0.07211 0.03510 Uiso 1.00
    O O12 0.97854 0.42387 0.17390 0.03510 Uiso 1.00
    O O13 0.71389 0.43264 0.07008 0.03510 Uiso 1.00
    O O14 1.10018 0.68748 0.31550 0.03510 Uiso 1.00
    O O15 1.22967 0.66839 0.17504 0.03510 Uiso 1.00
    O O16 0.93669 0.67035 0.05167 0.03510 Uiso 1.00
    H H17 0.66841 0.77938 0.11192 0.04250 Uiso 1.00
    H H18 0.76254 0.79781 0.23982 0.04250 Uiso 1.00
    H H19 0.64492 0.60516 0.15820 0.04250 Uiso 1.00
    H H20 0.80258 0.57869 0.26635 0.04250 Uiso 1.00
    H H21 1.06826 0.65697 0.05902 0.04560 Uiso 1.00
    O O22 0.60639 0.21834 0.03896 0.03990 Uiso 1.00
    H H23 0.54454 0.20759 0.09843 0.05180 Uiso 1.00
    H H24 0.65210 0.29614 0.04430 0.05180 Uiso 1.00
loop_
    _geom_bond_atom_site_label_1
    _geom_bond_atom_site_label_2
    _geom_bond_site_symmetry_2
    _geom_bond_distance
    C4 C5 . 1.530
    C4 O10 . 1.264
    C4 O11 . 1.266
    C5 C6 . 1.536
    C5 H17 . 1.093
    C5 H18 . 1.096
    C6 C7 . 1.551
    C6 C9 . 1.559
    C6 O16 . 1.434
    C7 C8 . 1.530
    C7 H19 . 1.093
    C7 H20 . 1.093
    C8 O12 . 1.258
    C8 O13 . 1.274
    C9 O14 . 1.267
    C9 O15 . 1.261
    O16 H21 . 0.984
    O22 H23 . 0.983
    O22 H24 . 0.984
loop_
    _geom_hbond_atom_site_label_D
    _geom_hbond_atom_site_label_H
    _geom_hbond_atom_site_label_A
    _geom_hbond_site_symmetry_A
    _geom_hbond_distance_DH
    _geom_hbond_distance_HA
    _geom_hbond_distance_DA
    _geom_hbond_angle_DHA
    O16 H21 O15 . 0.984 1.838 2.552 126.9
    O22 H23 O14 2_645 0.983 1.704 2.672 168.7
    O22 H24 O13 . 0.984 1.707 2.683 170.8
    C5 H17 O22 . 1.093 2.674 3.749 167.4
data_RAMM010_overall
loop_
    _pd_block_diffractogram_id
    2015-03-05T10:39|RAMM010_H_01|James_A._Kaduk|D2
_refine_ls_matrix_type     full
_refine_ls_goodness_of_fit_all     2.89
_refine_ls_number_parameters     88
_refine_ls_number_restraints     47
_refine_ls_shift/su_max     0.05
_refine_ls_shift/su_mean     0.01
_computing_structure_refinement     GSAS
loop_
    _pd_phase_block_id
    2015-03-05T10:39|RAMM010_phase1|James_A._Kaduk||
    2015-03-05T10:39|RAMM010_phase2|James_A._Kaduk||
data_RAMM010_phase_1
loop_
    _pd_block_diffractogram_id
    2015-03-05T10:39|RAMM010_H_01|James_A._Kaduk|D2
_pd_block_id     2015-03-05T10:39|RAMM010_phase1|James_A._Kaduk||
_chemical_name_systematic     ?
_chemical_name_common     ?
_chemical_formula_moiety     ?
_chemical_formula_sum     "C6 H7 O8 Rb3"
_chemical_formula_structural     ?
_chemical_formula_analytical     ?
_chemical_formula_iupac     '3Rb +, C6 H5 O7 3-, H2 O1'
_chemical_formula_weight     463.52
_chemical_melting_point     ?
_symmetry_cell_setting     monoclinic
_symmetry_space_group_name_H-M     "P 21/n"
_symmetry_space_group_name_Hall     '-P 2yn'
loop_
    _symmetry_equiv_pos_site_id
    _symmetry_equiv_pos_as_xyz
    1 +x,+y,+z
    2 -x+1/2,+y+1/2,-z+1/2
    -1 -x,-y,-z
    -2 +x+1/2,-y+1/2,+z+1/2
_cell_length_a     7.44769(10)
_cell_length_b     11.87554(16)
_cell_length_c     13.41675(18)
_cell_angle_alpha     90.0
_cell_angle_beta     97.8820(9)
_cell_angle_gamma     90.0
_cell_volume     1175.44(4)
_cell_formula_units_Z     4
_cell_measurement_temperature     300
_cell_special_details     ?
_exptl_crystal_density_diffrn     2.619
_exptl_crystal_density_meas     ?
_exptl_crystal_density_method     ?
_exptl_crystal_F_000     ?
_pd_char_particle_morphology     ?
loop_
    _atom_type_symbol
    _atom_type_number_in_cell
    C 24.0
    O 32.0
    H 28.0
    Rb 12.0
_computing_structure_solution     ?
_pd_phase_name     "Rb3 (C6 H5 O7) (H2 O)"
loop_
    _atom_site_type_symbol
    _atom_site_label
    _atom_site_fract_x
    _atom_site_fract_y
    _atom_site_fract_z
    _atom_site_U_iso_or_equiv
    _atom_site_thermal_displace_type
    _atom_site_occupancy
    _atom_site_symmetry_multiplicity
    Rb Rb1 0.0102(2)   0.1660(2)   0.11841(17) 0.0456(4) Uiso 1.0 4
    Rb Rb2 0.1182(3)   0.43646(19) 0.38731(17) 0.0456(4) Uiso 1.0 4
    Rb Rb3 0.3356(2)   0.4349(2)   0.11309(16) 0.0456(4) Uiso 1.0 4
    C C4 0.886(2)   0.9013(13) 0.1375(12) 0.033(3)   Uiso 1.0 4
    C C5 0.8103(19) 0.7886(13) 0.1665(13) 0.033(3)   Uiso 1.0 4
    C C6 0.9144(18) 0.6786(13) 0.1510(9) 0.033(3)   Uiso 1.0 4
    C C7 0.794(2)   0.5780(14) 0.1757(11) 0.033(3)   Uiso 1.0 4
    C C8 0.847(2)   0.4649(15) 0.1373(13) 0.033(3)   Uiso 1.0 4
    C C9 1.1021(17) 0.6830(16) 0.2152(9) 0.033(3)   Uiso 1.0 4
    O O10 1.0404(15) 0.9238(11) 0.1753(9) 0.0351(13) Uiso 1.0 4
    O O11 0.7895(15) 0.9429(11) 0.0622(9) 0.0351(13) Uiso 1.0 4
    O O12 0.9890(15) 0.4210(10) 0.1791(8) 0.0351(13) Uiso 1.0 4
    O O13 0.7342(15) 0.4316(11) 0.0691(10) 0.0351(13) Uiso 1.0 4
    O O14 1.0988(13) 0.6888(12) 0.3119(7) 0.0351(13) Uiso 1.0 4
    O O15 1.2398(14) 0.6654(9) 0.1693(7) 0.0351(13) Uiso 1.0 4
    O O16 0.9233(13) 0.6642(11) 0.0459(8) 0.0351(13) Uiso 1.0 4
    H H17 0.66841 0.77938 0.11192 0.042(4) Uiso 1.0 4
    H H18 0.76254 0.79781 0.23982 0.042(4) Uiso 1.0 4
    H H19 0.64492 0.60516 0.15820 0.042(4) Uiso 1.0 4
    H H20 0.80258 0.57869 0.26635 0.042(4) Uiso 1.0 4
    H H21 1.06826 0.65697 0.05902 0.0456(16) Uiso 1.0 4
    O O22 0.6164(13) 0.2217(9) 0.0449(8) 0.040(4) Uiso 1.0 4
    H H23 0.54454 0.20759 0.09843 0.052(5) Uiso 1.0 4
    H H24 0.65210 0.29614 0.04430 0.052(5) Uiso 1.0 4
_geom_special_details     ?
loop_
    _geom_bond_atom_site_label_1
    _geom_bond_atom_site_label_2
    _geom_bond_site_symmetry_1
    _geom_bond_site_symmetry_2
    _geom_bond_distance
    _geom_bond_publ_flag
    Rb1 O10 . 1_445 2.976(12) n
    Rb1 O11 . 1_445 3.153(13) n
    Rb1 O11 . -1_665 3.281(11) n
    Rb1 O12 . 1_455 3.146(12) n
    Rb1 O13 . 1_455 3.773(12) n
    Rb1 O14 . 2_645 2.946(10) n
    Rb1 O15 . 2_645 3.182(10) n
    Rb1 O16 . -1_665 3.078(11) n
    Rb1 O22 . 1_455 3.036(10) n
    Rb2 O10 . 2_645 2.789(11) n
    Rb2 O11 . 2_545 3.201(10) n
    Rb2 O11 . -2_465 2.892(12) n
    Rb2 O12 . 1_455 2.833(11) n
    Rb2 O14 . 1_455 3.160(13) n
    Rb2 O15 . 2_645 3.504(11) n
    Rb2 O22 . -2_455 2.830(10) n
    Rb3 O10 . 2_645 2.866(12) n
    Rb3 O12 . 1_455 2.847(11) n
    Rb3 O13 . 1_555 3.105(11) n
    Rb3 O13 . -1_665 2.900(13) n
    Rb3 O14 . 2_645 3.108(13) n
    Rb3 O15 . 1_455 2.952(10) n
    Rb3 O16 . -1_665 2.920(11) n
    Rb3 O22 . 1_555 3.485(11) n
    C4 C5 . 1_555 1.522(8) n
    C4 O10 . 1_555 1.222(12) n
    C4 O11 . 1_555 1.257(12) n
    C5 C4 . 1_555 1.522(8) n
    C5 C6 . 1_555 1.548(8) n
    C6 C5 . 1_555 1.548(8) n
    C6 C7 . 1_555 1.555(8) n
    C6 C9 . 1_555 1.539(8) n
    C6 O16 . 1_555 1.431(8) n
    C7 C6 . 1_555 1.555(8) n
    C7 C8 . 1_555 1.511(8) n
    C8 C7 . 1_555 1.511(8) n
    C8 O12 . 1_555 1.239(12) n
    C8 O13 . 1_555 1.221(13) n
    C9 C6 . 1_555 1.539(8) n
    C9 O14 . 1_555 1.302(11) n
    C9 O15 . 1_555 1.285(10) n
    O10 Rb1 . 1_665 2.976(12) n
    O10 Rb2 . 2_655 2.789(11) n
    O10 Rb3 . 2_655 2.866(12) n
    O10 C4 . 1_555 1.222(12) n
    O11 Rb1 . 1_665 3.153(13) n
    O11 Rb1 . -1_665 3.281(11) n
    O11 Rb2 . 2_555 3.201(10) n
    O11 Rb2 . -2_564 2.892(12) n
    O11 C4 . 1_555 1.257(12) n
    O12 Rb1 . 1_655 3.146(12) n
    O12 Rb2 . 1_655 2.833(11) n
    O12 Rb3 . 1_655 2.847(11) n
    O12 C8 . 1_555 1.239(12) n
    O13 Rb1 . 1_655 3.773(12) n
    O13 Rb3 . 1_555 3.105(11) n
    O13 Rb3 . -1_665 2.900(13) n
    O13 C8 . 1_555 1.221(13) n
    O14 Rb1 . 2_655 2.946(10) n
    O14 Rb2 . 1_655 3.160(13) n
    O14 Rb3 . 2_655 3.108(13) n
    O14 C9 . 1_555 1.302(11) n
    O15 Rb1 . 2_655 3.182(10) n
    O15 Rb2 . 2_655 3.504(11) n
    O15 Rb3 . 1_655 2.952(10) n
    O15 C9 . 1_555 1.285(10) n
    O16 Rb1 . -1_665 3.078(11) n
    O16 Rb3 . -1_665 2.920(11) n
    O16 C6 . 1_555 1.431(8) n
    O22 Rb1 . 1_655 3.036(10) n
    O22 Rb2 . -2_554 2.830(10) n
    O22 Rb3 . 1_555 3.485(11) n
loop_
    _geom_angle_atom_site_label_1
    _geom_angle_atom_site_label_2
    _geom_angle_atom_site_label_3
    _geom_angle_site_symmetry_1
    _geom_angle_site_symmetry_2
    _geom_angle_site_symmetry_3
    _geom_angle
    _geom_angle_publ_flag
    O10 Rb1 O11 1_445 . 1_445 43.0(3)   n
    O10 Rb1 O11 1_445 . -1_665 77.4(3)   n
    O10 Rb1 O12 1_445 . 1_455 150.3(3)   n
    O10 Rb1 O14 1_445 . 2_645 88.3(4) n
    O10 Rb1 O15 1_445 . 2_645 75.8(3)   n
    O10 Rb1 O16 1_445 . -1_665 143.4(3)   n
    O10 Rb1 O22 1_445 . 1_455 109.2(3)   n
    O11 Rb1 O11 1_445 . -1_665 76.5(3)   n
    O11 Rb1 O12 1_445 . 1_455 145.8(3)   n
    O11 Rb1 O14 1_445 . 2_645 127.8(4)   n
    O11 Rb1 O15 1_445 . 2_645 115.7(3)   n
    O11 Rb1 O16 1_445 . -1_665 120.6(3)   n
    O11 Rb1 O22 1_445 . 1_455 69.9(3)   n
    O11 Rb1 O12 -1_665 . 1_455 127.9(3)   n
    O11 Rb1 O14 -1_665 . 2_645 75.0(3)   n
    O11 Rb1 O15 -1_665 . 2_645 113.0(3)   n
    O11 Rb1 O16 -1_665 . -1_665 66.1(3)   n
    O11 Rb1 O22 -1_665 . 1_455 111.3(3)   n
    O12 Rb1 O14 1_455 . 2_645 84.9(3)   n
    O12 Rb1 O15 1_455 . 2_645 79.3(3)   n
    O12 Rb1 O16 1_455 . -1_665 64.7(3)   n
    O12 Rb1 O22 1_455 . 1_455 78.1(3)   n
    O14 Rb1 O15 2_645 . 2_645 44.3(2)   n
    O14 Rb1 O16 2_645 . -1_665 85.3(3)   n
    O14 Rb1 O22 2_645 . 1_455 162.1(3)   n
    O15 Rb1 O16 2_645 . -1_665 120.7(3)   n
    O15 Rb1 O22 2_645 . 1_455 135.4(3)   n
    O16 Rb1 O22 -1_665 . 1_455 82.4(3)   n
    O10 Rb2 O11 2_645 . 2_545 174.5(4) n
    O10 Rb2 O11 2_645 . -2_576 87.3(3)   n
    O10 Rb2 O12 2_645 . 1_455 84.3(3)   n
    O10 Rb2 O14 2_645 . 1_455 87.6(3)   n
    O10 Rb2 O22 2_645 . -2_566 106.7(3)   n
    O11 Rb2 O11 2_545 . -2_576 98.2(3)   n
    O11 Rb2 O12 2_545 . 1_455 90.4(4)   n
    O11 Rb2 O14 2_545 . 1_455 92.4(3)   n
    O11 Rb2 O22 2_545 . -2_566 75.9(3)   n
    O11 Rb2 O12 -2_576 . 1_455 152.2(3)   n
    O11 Rb2 O14 -2_576 . 1_455 77.6(3)   n
    O11 Rb2 O22 -2_576 . -2_566 76.7(3)   n
    O12 Rb2 O14 1_455 . 1_455 75.6(3)   n
    O12 Rb2 O22 1_455 . -2_566 131.2(3)   n
    O14 Rb2 O22 1_455 . -2_566 149.8(3)   n
    O10 Rb3 O12 2_645 . 1_455 82.6(3)   n
    O10 Rb3 O13 2_645 . 1_555 90.1(4) n
    O10 Rb3 O13 2_645 . -1_665 148.9(4) n
    O10 Rb3 O14 2_645 . 2_645 67.7(3)   n
    O10 Rb3 O15 2_645 . 1_455 81.2(3)   n
    O10 Rb3 O16 2_645 . -1_665 142.7(4) n
    O12 Rb3 O13 1_455 . 1_555 171.8(4) n
    O12 Rb3 O13 1_455 . -1_665 103.2(3)   n
    O12 Rb3 O14 1_455 . 2_645 87.3(3)   n
    O12 Rb3 O15 1_455 . 1_455 73.3(4)   n
    O12 Rb3 O16 1_455 . -1_665 70.6(3)   n
    O13 Rb3 O13 1_555 . -1_665 85.0(4)   n
    O13 Rb3 O14 1_555 . 2_645 86.4(3)   n
    O13 Rb3 O15 1_555 . 1_455 109.3(4) n
    O13 Rb3 O16 1_555 . -1_665 114.1(3)   n
    O13 Rb3 O14 -1_665 . 2_645 142.1(3)   n
    O13 Rb3 O15 -1_665 . 1_455 71.8(3)   n
    O13 Rb3 O16 -1_665 . -1_665 65.2(4) n
    O14 Rb3 O15 2_645 . 1_455 145.3(3)   n
    O14 Rb3 O16 2_645 . -1_665 85.2(3)   n
    O15 Rb3 O16 1_455 . -1_665 113.7(3)   n
    C5 C4 O10 1_555 . 1_555 116.5(15) n
    C5 C4 O11 1_555 . 1_555 111.2(15) n
    O10 C4 O11 1_555 . 1_555 130.4(16) n
    C4 C5 C6 1_555 . 1_555 119.9(13) n
    C5 C6 C7 1_555 . 1_555 107.8(11) n
    C5 C6 C9 1_555 . 1_555 109.2(13) n
    C5 C6 O16 1_555 . 1_555 109.0(13) n
    C7 C6 C9 1_555 . 1_555 114.3(13) n
    C7 C6 O16 1_555 . 1_555 103.0(11) n
    C9 C6 O16 1_555 . 1_555 113.3(12) n
    C6 C7 C8 1_555 . 1_555 115.2(13) n
    C7 C8 O12 1_555 . 1_555 117.7(15) n
    C7 C8 O13 1_555 . 1_555 111.0(14) n
    O12 C8 O13 1_555 . 1_555 131.3(17) n
    C6 C9 O14 1_555 . 1_555 114.9(12) n
    C6 C9 O15 1_555 . 1_555 116.7(12) n
    O14 C9 O15 1_555 . 1_555 127.7(14) n
data_RAMM010_phase_2
loop_
    _pd_block_diffractogram_id
    2015-03-05T10:39|RAMM010_H_01|James_A._Kaduk|D2
_pd_block_id     2015-03-05T10:39|RAMM010_phase2|James_A._Kaduk||
_chemical_name_systematic
;
Trirubidium citrate monohydrate
;
_chemical_name_common     ?
_chemical_formula_moiety     '3(Rb +), C6 H5 O7 3-, H2 O1'
_chemical_formula_sum     Si
_chemical_formula_structural     ?
_chemical_formula_analytical     ?
_chemical_formula_iupac     '3Rb +, C6 H5 O7 3-, H2 O1'
_chemical_formula_weight     28.09
_chemical_melting_point     ?
_symmetry_cell_setting     cubic
_symmetry_space_group_name_H-M     "F d -3 m"
_symmetry_space_group_name_Hall     '-F 4vw 2vw'
loop_
    _symmetry_equiv_pos_site_id
    _symmetry_equiv_pos_as_xyz
    1 +x,+y,+z
    2 +z,+x,+y
    3 +y,+z,+x
    4 +x+1/4,+y+1/4,-z
    5 -z,+x+1/4,+y+1/4
    6 +y+1/4,-z,+x+1/4
    7 -z+1/4,+x+1/2,-y+3/4
    8 -y+3/4,-z+1/4,+x+1/2
    9 +y+1/2,-z+1/4,-x+3/4
    10 -x+3/4,+y+1/2,-z+1/4
    11 -z+1/4,-x+3/4,+y+1/2
    12 +x+1/2,-y+3/4,-z+1/4
    13 +y,+x,+z
    14 +z,+y,+x
    15 +x,+z,+y
    16 +y+1/4,+x+1/4,-z
    17 -z,+y+1/4,+x+1/4
    18 +x+1/4,-z,+y+1/4
    19 -z+1/4,+y+1/2,-x+3/4
    20 -x+3/4,-z+1/4,+y+1/2
    21 +x+1/2,-z+1/4,-y+3/4
    22 -y+3/4,+x+1/2,-z+1/4
    23 -z+1/4,-y+3/4,+x+1/2
    24 +y+1/2,-x+3/4,-z+1/4
    -1 -x,-y,-z
    -2 -z,-x,-y
    -3 -y,-z,-x
    -4 -x+3/4,-y+3/4,+z
    -5 +z,-x+3/4,-y+3/4
    -6 -y+3/4,+z,-x+3/4
    -7 +z+3/4,-x+1/2,+y+1/4
    -8 +y+1/4,+z+3/4,-x+1/2
    -9 -y+1/2,+z+3/4,+x+1/4
    -10 +x+1/4,-y+1/2,+z+3/4
    -11 +z+3/4,+x+1/4,-y+1/2
    -12 -x+1/2,+y+1/4,+z+3/4
    -13 -y,-x,-z
    -14 -z,-y,-x
    -15 -x,-z,-y
    -16 -y+3/4,-x+3/4,+z
    -17 +z,-y+3/4,-x+3/4
    -18 -x+3/4,+z,-y+3/4
    -19 +z+3/4,-y+1/2,+x+1/4
    -20 +x+1/4,+z+3/4,-y+1/2
    -21 -x+1/2,+z+3/4,+y+1/4
    -22 +y+1/4,-x+1/2,+z+3/4
    -23 +z+3/4,+y+1/4,-x+1/2
    -24 -y+1/2,+x+1/4,+z+3/4
    101 +x,+y+1/2,+z+1/2
    102 +z,+x+1/2,+y+1/2
    103 +y,+z+1/2,+x+1/2
    104 +x+1/4,+y+3/4,-z+1/2
    105 -z,+x+3/4,+y+3/4
    106 +y+1/4,-z+1/2,+x+3/4
    107 -z+1/4,+x,-y+1/4
    108 -y+3/4,-z+3/4,+x
    109 +y+1/2,-z+3/4,-x+1/4
    110 -x+3/4,+y,-z+3/4
    111 -z+1/4,-x+1/4,+y
    112 +x+1/2,-y+1/4,-z+3/4
    113 +y,+x+1/2,+z+1/2
    114 +z,+y+1/2,+x+1/2
    115 +x,+z+1/2,+y+1/2
    116 +y+1/4,+x+3/4,-z+1/2
    117 -z,+y+3/4,+x+3/4
    118 +x+1/4,-z+1/2,+y+3/4
    119 -z+1/4,+y,-x+1/4
    120 -x+3/4,-z+3/4,+y
    121 +x+1/2,-z+3/4,-y+1/4
    122 -y+3/4,+x,-z+3/4
    123 -z+1/4,-y+1/4,+x
    124 +y+1/2,-x+1/4,-z+3/4
    -101 -x,-y+1/2,-z+1/2
    -102 -z,-x+1/2,-y+1/2
    -103 -y,-z+1/2,-x+1/2
    -104 -x+3/4,-y+1/4,+z+1/2
    -105 +z,-x+1/4,-y+1/4
    -106 -y+3/4,+z+1/2,-x+1/4
    -107 +z+3/4,-x,+y+3/4
    -108 +y+1/4,+z+1/4,-x
    -109 -y+1/2,+z+1/4,+x+3/4
    -110 +x+1/4,-y,+z+1/4
    -111 +z+3/4,+x+3/4,-y
    -112 -x+1/2,+y+3/4,+z+1/4
    -113 -y,-x+1/2,-z+1/2
    -114 -z,-y+1/2,-x+1/2
    -115 -x,-z+1/2,-y+1/2
    -116 -y+3/4,-x+1/4,+z+1/2
    -117 +z,-y+1/4,-x+1/4
    -118 -x+3/4,+z+1/2,-y+1/4
    -119 +z+3/4,-y,+x+3/4
    -120 +x+1/4,+z+1/4,-y
    -121 -x+1/2,+z+1/4,+y+3/4
    -122 +y+1/4,-x,+z+1/4
    -123 +z+3/4,+y+3/4,-x
    -124 -y+1/2,+x+3/4,+z+1/4
    201 +x+1/2,+y,+z+1/2
    202 +z+1/2,+x,+y+1/2
    203 +y+1/2,+z,+x+1/2
    204 +x+3/4,+y+1/4,-z+1/2
    205 -z+1/2,+x+1/4,+y+3/4
    206 +y+3/4,-z,+x+3/4
    207 -z+3/4,+x+1/2,-y+1/4
    208 -y+1/4,-z+1/4,+x
    209 +y,-z+1/4,-x+1/4
    210 -x+1/4,+y+1/2,-z+3/4
    211 -z+3/4,-x+3/4,+y
    212 +x,-y+3/4,-z+3/4
    213 +y+1/2,+x,+z+1/2
    214 +z+1/2,+y,+x+1/2
    215 +x+1/2,+z,+y+1/2
    216 +y+3/4,+x+1/4,-z+1/2
    217 -z+1/2,+y+1/4,+x+3/4
    218 +x+3/4,-z,+y+3/4
    219 -z+3/4,+y+1/2,-x+1/4
    220 -x+1/4,-z+1/4,+y
    221 +x,-z+1/4,-y+1/4
    222 -y+1/4,+x+1/2,-z+3/4
    223 -z+3/4,-y+3/4,+x
    224 +y,-x+3/4,-z+3/4
    -201 -x+1/2,-y,-z+1/2
    -202 -z+1/2,-x,-y+1/2
    -203 -y+1/2,-z,-x+1/2
    -204 -x+1/4,-y+3/4,+z+1/2
    -205 +z+1/2,-x+3/4,-y+1/4
    -206 -y+1/4,+z,-x+1/4
    -207 +z+1/4,-x+1/2,+y+3/4
    -208 +y+3/4,+z+3/4,-x
    -209 -y,+z+3/4,+x+3/4
    -210 +x+3/4,-y+1/2,+z+1/4
    -211 +z+1/4,+x+1/4,-y
    -212 -x,+y+1/4,+z+1/4
    -213 -y+1/2,-x,-z+1/2
    -214 -z+1/2,-y,-x+1/2
    -215 -x+1/2,-z,-y+1/2
    -216 -y+1/4,-x+3/4,+z+1/2
    -217 +z+1/2,-y+3/4,-x+1/4
    -218 -x+1/4,+z,-y+1/4
    -219 +z+1/4,-y+1/2,+x+3/4
    -220 +x+3/4,+z+3/4,-y
    -221 -x,+z+3/4,+y+3/4
    -222 +y+3/4,-x+1/2,+z+1/4
    -223 +z+1/4,+y+1/4,-x
    -224 -y,+x+1/4,+z+1/4
    301 +x+1/2,+y+1/2,+z
    302 +z+1/2,+x+1/2,+y
    303 +y+1/2,+z+1/2,+x
    304 +x+3/4,+y+3/4,-z
    305 -z+1/2,+x+3/4,+y+1/4
    306 +y+3/4,-z+1/2,+x+1/4
    307 -z+3/4,+x,-y+3/4
    308 -y+1/4,-z+3/4,+x+1/2
    309 +y,-z+3/4,-x+3/4
    310 -x+1/4,+y,-z+1/4
    311 -z+3/4,-x+1/4,+y+1/2
    312 +x,-y+1/4,-z+1/4
    313 +y+1/2,+x+1/2,+z
    314 +z+1/2,+y+1/2,+x
    315 +x+1/2,+z+1/2,+y
    316 +y+3/4,+x+3/4,-z
    317 -z+1/2,+y+3/4,+x+1/4
    318 +x+3/4,-z+1/2,+y+1/4
    319 -z+3/4,+y,-x+3/4
    320 -x+1/4,-z+3/4,+y+1/2
    321 +x,-z+3/4,-y+3/4
    322 -y+1/4,+x,-z+1/4
    323 -z+3/4,-y+1/4,+x+1/2
    324 +y,-x+1/4,-z+1/4
    -301 -x+1/2,-y+1/2,-z
    -302 -z+1/2,-x+1/2,-y
    -303 -y+1/2,-z+1/2,-x
    -304 -x+1/4,-y+1/4,+z
    -305 +z+1/2,-x+1/4,-y+3/4
    -306 -y+1/4,+z+1/2,-x+3/4
    -307 +z+1/4,-x,+y+1/4
    -308 +y+3/4,+z+1/4,-x+1/2
    -309 -y,+z+1/4,+x+1/4
    -310 +x+3/4,-y,+z+3/4
    -311 +z+1/4,+x+3/4,-y+1/2
    -312 -x,+y+3/4,+z+3/4
    -313 -y+1/2,-x+1/2,-z
    -314 -z+1/2,-y+1/2,-x
    -315 -x+1/2,-z+1/2,-y
    -316 -y+1/4,-x+1/4,+z
    -317 +z+1/2,-y+1/4,-x+3/4
    -318 -x+1/4,+z+1/2,-y+3/4
    -319 +z+1/4,-y,+x+1/4
    -320 +x+3/4,+z+1/4,-y+1/2
    -321 -x,+z+1/4,+y+1/4
    -322 +y+3/4,-x,+z+3/4
    -323 +z+1/4,+y+3/4,-x+1/2
    -324 -y,+x+3/4,+z+3/4
_cell_length_a     5.43105
_cell_length_b     5.43105
_cell_length_c     5.43105
_cell_angle_alpha     90.0
_cell_angle_beta     90.0
_cell_angle_gamma     90.0
_cell_volume     160.19588
_cell_formula_units_Z     8
_cell_measurement_temperature     300
_cell_special_details     ?
_exptl_crystal_density_diffrn     ?
_exptl_crystal_density_meas     ?
_exptl_crystal_density_method     ?
_exptl_crystal_F_000     ?
_pd_char_particle_morphology     ?
loop_
    _atom_type_symbol
    _atom_type_number_in_cell
    Si 8.0
_computing_structure_solution     ?
_pd_phase_name     "Silicon, Si"
loop_
    _atom_site_type_symbol
    _atom_site_label
    _atom_site_fract_x
    _atom_site_fract_y
    _atom_site_fract_z
    _atom_site_U_iso_or_equiv
    _atom_site_thermal_displace_type
    _atom_site_occupancy
    _atom_site_symmetry_multiplicity
    Si Si1 0.125 0.125 0.125 0.01 Uiso 1.0 8
_geom_special_details     ?
loop_
    _geom_bond_atom_site_label_1
    _geom_bond_atom_site_label_2
    _geom_bond_site_symmetry_1
    _geom_bond_site_symmetry_2
    _geom_bond_distance
    _geom_bond_publ_flag
    Si1 Si1 . 4_555 2.35171 n
    Si1 Si1 . 5_555 2.35171 n
    Si1 Si1 . 6_555 2.35171 n
    Si1 Si1 . -1_555 2.35171 n
loop_
    _geom_angle_atom_site_label_1
    _geom_angle_atom_site_label_2
    _geom_angle_atom_site_label_3
    _geom_angle_site_symmetry_1
    _geom_angle_site_symmetry_2
    _geom_angle_site_symmetry_3
    _geom_angle
    _geom_angle_publ_flag
    Si1 Si1 Si1 4_555 . 5_555 109.4712 n
    Si1 Si1 Si1 4_555 . 6_555 109.4712 n
    Si1 Si1 Si1 4_555 . -1_555 109.4712 n
    Si1 Si1 Si1 5_555 . 6_555 109.4712 n
    Si1 Si1 Si1 5_555 . -1_555 109.4712 n
    Si1 Si1 Si1 6_555 . -1_555 109.4712 n
data_RAMM010_p_01
_pd_block_id     2015-03-05T10:39|RAMM010_H_01|James_A._Kaduk|D2
_exptl_absorpt_process_details
;   GSAS Absorption/surface roughness correction: function number 3
 Surface roughness abs. correction (Suortti)
Terms =     0.34000        0.70000
Correction is not refined.
;
_exptl_absorpt_correction_T_min     0.50949
_exptl_absorpt_correction_T_max     0.96784
_exptl_special_details     ?
_diffrn_ambient_temperature     300
loop_
    _diffrn_radiation_type
    _diffrn_radiation_wavelength
    K\a~1~ 1.540629
    K\a~2~ 1.544451
_diffrn_radiation_monochromator     ?
_diffrn_measurement_device_type     'IIT Bruker D2 Phaser'
_pd_instr_dist_src/mono     ?
_pd_instr_dist_mono/spec     ?
_pd_instr_dist_src/spec     ?
_pd_instr_dist_spec/anal     ?
_pd_instr_dist_anal/detc     ?
_pd_instr_dist_spec/detc     ?
_pd_instr_location     ?
loop_
    _refln_index_h
    _refln_index_k
    _refln_index_l
    _pd_refln_phase_id
    _pd_refln_wavelength_id
    _refln_observed_status
    _refln_F_squared_meas
    _refln_F_squared_calc
    _refln_phase_calc
    _refln_d_spacing
    _gsas_i100_meas
    0 1 1 1 1 o 568.131 523.956 0.00 8.85528 4.43
    0 1 1 1 2 o 530.972 523.956 0.00 8.85528 2.05
    1 0 -1 1 1 o 14507.791 14591.058 0.00 6.86184 51.61
    1 0 -1 1 2 o 15022.032 14591.058 0.00 6.86184 26.60
    0 0 2 1 1 o 210.765 170.687 0.00 6.64500 0.52
    0 0 2 1 2 o 309.937 170.687 0.00 6.64500 0.39
    1 1 0 1 1 o 75.665 8.056 0.00 6.26659 0.39
    1 1 0 1 2 o 63.989 8.056 0.00 6.26659 0.16
    1 0 1 1 1 o 3324.405 3124.415 180.00 6.10471 6.77
    1 0 1 1 2 o 3325.895 3124.415 180.00 6.10471 3.37
    1 1 -1 1 1 o 53.617 53.528 180.00 5.94134 0.41
    0 2 0 1 1 o 9661.580 9593.090 0.00 5.93777 15.65
    1 1 -1 1 2 o 59.031 53.528 180.00 5.94134 0.22
    0 2 0 1 2 o 10430.752 9593.090 0.00 5.93777 8.42
    0 1 2 1 1 o 3235.746 3184.674 180.00 5.79890 11.63
    0 1 2 1 2 o 3410.198 3184.674 180.00 5.79890 6.12
    1 1 1 1 1 o 634.125 468.281 180.00 5.42935 1.89
    1 1 1 1 2 o 623.241 468.281 180.00 5.42935 0.92
    0 2 1 1 1 o 1633.297 1367.432 0.00 5.42129 4.60
    0 2 1 1 2 o 1769.009 1367.432 0.00 5.42129 2.48
    1 1 -2 1 1 o -8.722 146.350 0.00 4.84975 0.00
    1 1 -2 1 2 o -8.722 146.350 0.00 4.84975 0.00
    1 2 0 1 1 o 4767.999 5263.216 0.00 4.62562 10.83
    1 2 0 1 2 o 5171.754 5263.216 0.00 4.62562 5.87
    1 2 -1 1 1 o 2199.983 2486.147 180.00 4.49007 5.21
    1 2 -1 1 2 o 2302.249 2486.147 180.00 4.49007 2.71
    0 2 2 1 1 o 787.350 750.579 0.00 4.42764 1.60
    0 2 2 1 2 o 1030.590 750.579 0.00 4.42764 1.04
    1 1 2 1 1 o 55.945 54.255 0.00 4.31506 0.10
    1 1 2 1 2 o 48.465 54.255 0.00 4.31506 0.04
    1 2 1 1 1 o 20482.725 21076.730 180.00 4.25643 36.61
    1 2 1 1 2 o 20916.697 21076.730 180.00 4.25643 18.62
    0 1 3 1 1 o 9.863 108.030 180.00 4.15061 0.00
    0 1 3 1 2 o 9.863 108.030 180.00 4.15061 0.00
    1 0 -3 1 1 o 231.383 88.111 180.00 4.05096 0.39
    1 0 -3 1 2 o 635.883 88.111 180.00 4.05096 0.41
    1 2 -2 1 1 o 41759.82 42611.68 0.00 3.95937 78.01
    1 2 -2 1 2 o 42576.16 42611.68 0.00 3.95937 39.60
    1 1 -3 1 1 o 10618.379 10484.964 0.00 3.83403 19.26
    1 1 -3 1 2 o 10674.543 10484.964 0.00 3.83403 9.64
    0 3 1 1 1 o 4853.056 4862.738 180.00 3.79380 6.60
    0 3 1 1 2 o 4561.124 4862.738 180.00 3.79380 3.08
    2 0 0 1 1 o 2896.015 2673.243 0.00 3.68867 2.95
    2 0 0 1 2 o 3107.849 2673.243 0.00 3.68867 1.58
    1 2 2 1 1 o 22209.578 22033.641 180.00 3.65200 29.03
    1 2 2 1 2 o 22082.477 22033.641 180.00 3.65200 14.36
    1 0 3 1 1 o 18510.709 18948.508 180.00 3.58698 13.05
    1 0 3 1 2 o 18490.430 18948.508 180.00 3.58698 6.49
    0 2 3 1 1 o 8660.566 8919.727 0.00 3.55068 12.04
    2 1 0 1 1 o 3075.385 2998.763 180.00 3.52265 5.68
    0 2 3 1 2 o 8944.827 8919.727 0.00 3.55068 6.19
    2 1 0 1 2 o 3088.088 2998.763 180.00 3.52265 2.84
    2 1 -1 1 1 o 10069.710 9849.850 0.00 3.52118 19.08
    2 1 -1 1 2 o 10190.758 9849.850 0.00 3.52118 9.61
    1 3 0 1 1 o 3651.603 3391.550 180.00 3.48810 4.43
    1 3 0 1 2 o 3574.024 3391.550 180.00 3.48810 2.15
    1 1 3 1 1 o 1132.133 1116.402 180.00 3.43376 1.39
    2 0 -2 1 1 o 79236.28 78730.23 180.00 3.43092 72.56
    1 3 -1 1 1 o 10.006 9.999 0.00 3.42886 0.01
    1 1 3 1 2 o 1107.979 1116.402 180.00 3.43376 0.67
    2 0 -2 1 2 o 77727.60 78730.23 180.00 3.43092 35.41
    1 3 -1 1 2 o 9.866 9.999 0.00 3.42886 0.01
    0 3 2 1 1 o 352.316 360.145 0.00 3.40081 0.43
    0 3 2 1 2 o 384.588 360.145 0.00 3.40081 0.23
    1 2 -3 1 1 o 24588.738 24068.523 0.00 3.34636 32.97
    1 2 -3 1 2 o 24189.488 24068.523 0.00 3.34636 16.13
    0 0 4 1 1 o 151086.69 150372.00 180.00 3.32250 100.00
    1 3 1 1 1 o 2993.232 2984.392 180.00 3.32136 3.31
    2 1 1 1 1 o 8965.341 8789.428 0.00 3.29972 12.67
    0 0 4 1 2 o 151097.45 150372.00 180.00 3.32250 49.77
    1 3 1 1 2 o 3001.060 2984.392 180.00 3.32136 1.65
    2 1 1 1 2 o 9324.751 8789.428 0.00 3.29972 6.56
    2 1 -2 1 1 o 1200.196 1160.962 0.00 3.29612 1.87
    2 1 -2 1 2 o 1258.615 1160.962 0.00 3.29612 0.98
    0 1 4 1 1 o 5019.743 3819.124 180.00 3.19963 6.21
    0 1 4 1 2 o 4272.953 3819.124 180.00 3.19963 2.63
    1 3 -2 1 1 o 85.494 85.272 0.00 3.17432 0.11
    1 3 -2 1 2 o 72.701 85.272 0.00 3.17432 0.05
    2 2 0 1 1 o 11168.215 10713.943 180.00 3.13329 14.71
    2 2 0 1 2 o 10343.974 10713.943 180.00 3.13329 6.77
    1 1 1 2 1 o 3695.873 3412.457 180.00 3.13562 7.33
    2 2 -1 1 1 o 4147.391 4038.401 180.00 3.13226 5.77
    1 1 1 2 2 o 3344.873 3412.457 180.00 3.13562 3.32
    2 2 -1 1 2 o 3870.819 4038.401 180.00 3.13226 2.68
    1 1 -4 1 1 o 2948.158 3056.955 180.00 3.08808 3.50
    1 1 -4 1 2 o 2912.141 3056.955 180.00 3.08808 1.72
    1 2 3 1 1 o 795.937 854.214 180.00 3.07025 0.80
    2 0 2 1 1 o 52016.05 51907.52 0.00 3.05236 28.78
    1 2 3 1 2 o 840.905 854.214 180.00 3.07025 0.42
    2 0 2 1 2 o 52875.05 51907.52 0.00 3.05236 14.56
    1 3 2 1 1 o 655.991 481.637 180.00 3.00920 0.60
    1 3 2 1 2 o 590.915 481.637 180.00 3.00920 0.27
    2 2 1 1 1 o 33791.008 33374.844 180.00 2.97331 36.24
    2 2 1 1 2 o 33615.406 33374.844 180.00 2.97331 17.94
    2 1 2 1 1 o 22789.838 22562.725 180.00 2.95627 23.71
    2 2 -2 1 1 o 43707.30 43736.35 180.00 2.97067 54.80
    0 4 0 1 1 o 9078.193 9092.367 180.00 2.96889 3.88
    2 1 2 1 2 o 22558.715 22562.725 180.00 2.95627 11.68
    2 2 -2 1 2 o 44138.17 43736.35 180.00 2.97067 27.55
    0 4 0 1 2 o 9207.123 9092.367 180.00 2.96889 1.96
    2 1 -3 1 1 o 9042.444 9026.834 180.00 2.95195 11.48
    0 3 3 1 1 o 5898.749 5889.676 0.00 2.95176 5.48
    2 1 -3 1 2 o 9078.957 9026.834 180.00 2.95195 5.74
    0 3 3 1 2 o 5930.256 5889.676 0.00 2.95176 2.74
    0 2 4 1 1 o 15028.354 14844.739 180.00 2.89945 14.61
    0 4 1 1 1 o 105011.64 104854.95 0.00 2.89747 87.00
    0 2 4 1 2 o 14682.894 14844.739 180.00 2.89945 7.10
    0 4 1 1 2 o 103804.46 104854.95 0.00 2.89747 42.79
    1 3 -3 1 1 o 813.716 77.902 0.00 2.83121 0.78
    1 3 -3 1 2 o 551.255 77.902 0.00 2.83121 0.26
    1 1 4 1 1 o 1494.439 744.275 180.00 2.80340 1.36
    1 2 -4 1 1 o 72.716 4.749 0.00 2.81567 0.09
    1 1 4 1 2 o 1469.275 744.275 180.00 2.80340 0.66
    1 2 -4 1 2 o 33.780 4.749 0.00 2.81567 0.03
    1 4 0 1 1 o 27492.252 26568.891 0.00 2.75422 21.31
    1 4 0 1 2 o 28577.367 26568.891 0.00 2.75422 11.04
    2 2 2 1 1 o 11062.944 10950.146 0.00 2.71468 9.07
    1 4 -1 1 1 o 8307.486 8260.283 180.00 2.72478 6.69
    2 2 2 1 2 o 10956.238 10950.146 0.00 2.71468 4.47
    1 4 -1 1 2 o 8369.712 8260.283 180.00 2.72478 3.36
    2 2 -3 1 1 o 51790.57 51592.91 0.00 2.71133 53.36
    0 4 2 1 1 o 264.258 263.223 0.00 2.71064 0.21
    2 3 0 1 1 o 30.333 31.254 180.00 2.69864 0.03
    2 2 -3 1 2 o 51302.52 51592.91 0.00 2.71133 26.30
    0 4 2 1 2 o 261.747 263.223 0.00 2.71064 0.10
    2 3 0 1 2 o 28.165 31.254 180.00 2.69864 0.01
    2 3 -1 1 1 o 1364.697 1416.616 180.00 2.69798 1.23
    2 3 -1 1 2 o 1265.635 1416.616 180.00 2.69798 0.57
    1 4 1 1 1 o 1780.003 2326.156 180.00 2.66989 1.28
    1 4 1 1 2 o 2134.809 2326.156 180.00 2.66989 0.76
    1 3 3 1 1 o 530.642 530.264 180.00 2.65805 0.39
    2 0 -4 1 1 o 5972.727 5812.412 180.00 2.65649 2.90
    1 3 3 1 2 o 614.631 530.264 180.00 2.65805 0.23
    2 0 -4 1 2 o 6901.916 5812.412 180.00 2.65649 1.68
    1 0 -5 1 1 o 1970.158 2025.714 180.00 2.61774 0.86
    1 0 -5 1 2 o 1756.712 2025.714 180.00 2.61774 0.38
    2 1 3 1 1 o 7044.411 7105.626 180.00 2.59652 5.37
    0 1 5 1 1 o 2954.403 2984.236 180.00 2.59382 2.42
    2 1 3 1 2 o 7020.330 7105.626 180.00 2.59652 2.66
    0 1 5 1 2 o 2952.503 2984.236 180.00 2.59382 1.21
    1 2 4 1 1 o 29816.004 30201.254 180.00 2.59487 22.36
    2 3 1 1 1 o 5044.915 5112.160 180.00 2.59439 3.99
    2 3 -2 1 1 o 2588.697 2630.559 180.00 2.59264 2.29
    2 1 -4 1 1 o 136.905 139.404 180.00 2.59242 0.15
    1 4 -2 1 1 o 3752.730 3818.599 180.00 2.59170 3.06
    1 2 4 1 2 o 29783.139 30201.254 180.00 2.59487 11.11
    2 3 1 1 2 o 5043.608 5112.160 180.00 2.59439 1.98
    2 3 -2 1 2 o 2597.278 2630.559 180.00 2.59264 1.14
    2 1 -4 1 2 o 137.534 139.404 180.00 2.59242 0.07
    1 4 -2 1 2 o 3770.877 3818.599 180.00 2.59170 1.53
    1 1 -5 1 1 o 3800.496 3250.235 180.00 2.55637 3.14
    1 1 -5 1 2 o 4166.477 3250.235 180.00 2.55637 1.71
    0 3 4 1 1 o 137.368 78.783 0.00 2.54489 0.10
    0 3 4 1 2 o 235.736 78.783 0.00 2.54489 0.09
    1 4 2 1 1 o 2483.480 2214.700 180.00 2.49947 1.58
    1 4 2 1 2 o 2259.724 2214.700 180.00 2.49947 0.72
    3 0 -1 1 1 o 82755.70 81832.89 0.00 2.47967 41.93
    1 3 -4 1 1 o 9123.072 9327.302 0.00 2.48768 6.74
    3 0 -1 1 2 o 81295.34 81832.89 0.00 2.47967 20.49
    1 3 -4 1 2 o 9324.783 9327.302 0.00 2.48768 3.43
    0 4 3 1 1 o 84137.40 84441.13 0.00 2.46626 54.12
    0 4 3 1 2 o 86487.43 84441.13 0.00 2.46626 27.70
    2 2 3 1 1 o 3151.619 3037.378 180.00 2.42823 2.10
    3 1 -1 1 1 o 9764.312 9423.468 0.00 2.42732 9.34
    0 2 5 1 1 o 458.951 442.057 180.00 2.42602 0.33
    2 2 3 1 2 o 3164.395 3037.378 180.00 2.42823 1.05
    3 1 -1 1 2 o 9807.802 9423.468 0.00 2.42732 4.67
    0 2 5 1 2 o 460.645 442.057 180.00 2.42602 0.16
    2 3 2 1 1 o 4125.693 3994.401 0.00 2.41720 2.66
    2 2 -4 1 1 o 15.058 14.084 180.00 2.42487 0.02
    2 3 -3 1 1 o 60.148 59.022 0.00 2.41484 0.04
    2 3 2 1 2 o 4031.031 3994.401 0.00 2.41720 1.29
    2 2 -4 1 2 o 15.064 14.084 180.00 2.42487 0.01
    2 3 -3 1 2 o 59.169 59.022 0.00 2.41484 0.02
    3 1 0 1 1 o 85.302 85.413 0.00 2.40803 0.07
    3 1 0 1 2 o 83.186 85.413 0.00 2.40803 0.04
    1 0 5 1 1 o 23825.365 23676.760 0.00 2.39797 8.36
    1 2 -5 1 1 o 9782.294 9479.369 0.00 2.39529 7.00
    1 0 5 1 2 o 25294.014 23676.760 0.00 2.39797 4.42
    1 2 -5 1 2 o 10479.587 9479.369 0.00 2.39529 3.74
    1 4 -3 1 1 o 423.211 407.449 0.00 2.39464 0.28
    1 4 -3 1 2 o 453.356 407.449 0.00 2.39464 0.15
    3 0 1 1 1 o 11808.001 12002.453 0.00 2.36084 4.77
    3 1 -2 1 1 o 5435.249 5760.344 0.00 2.36811 4.93
    3 0 1 1 2 o 11786.091 12002.453 0.00 2.36084 2.37
    3 1 -2 1 2 o 5664.110 5760.344 0.00 2.36811 2.56
    1 1 5 1 1 o 5571.112 5683.600 0.00 2.35053 3.68
    1 1 5 1 2 o 5818.525 5683.600 0.00 2.35053 1.91
    0 5 1 1 1 o 2082.496 1952.364 0.00 2.33807 1.14
    0 5 1 1 2 o 2026.874 1952.364 0.00 2.33807 0.55
    1 3 4 1 1 o 22853.576 22136.459 0.00 2.33146 13.52
    1 3 4 1 2 o 21917.529 22136.459 0.00 2.33146 6.45
    2 0 4 1 1 o 336.165 344.146 180.00 2.31582 0.10
    3 1 1 1 1 o 10378.419 10593.565 180.00 2.31552 8.14
    2 4 -1 1 1 o 45516.27 45421.02 180.00 2.31240 29.86
    2 0 4 1 2 o 345.628 344.146 180.00 2.31582 0.05
    3 1 1 1 2 o 10653.215 10593.565 180.00 2.31552 4.16
    2 4 -1 1 2 o 45304.06 45421.02 180.00 2.31240 14.79
    2 4 0 1 1 o 3789.150 3785.805 180.00 2.31281 2.40
    2 4 0 1 2 o 3786.915 3785.805 180.00 2.31281 1.19
    3 2 -1 1 1 o 4910.021 4895.328 0.00 2.28816 3.93
    3 2 -1 1 2 o 4975.863 4895.328 0.00 2.28816 1.98
    3 0 -3 1 1 o 5654.086 5600.633 180.00 2.28728 2.41
    1 4 3 1 1 o 1955.340 1929.289 0.00 2.28710 1.05
    3 0 -3 1 2 o 5701.252 5600.633 180.00 2.28728 1.21
    1 4 3 1 2 o 1967.443 1929.289 0.00 2.28710 0.52
    2 1 4 1 1 o 2267.059 2271.670 0.00 2.27300 1.36
    3 2 0 1 1 o 6536.283 6565.729 0.00 2.27198 5.09
    2 1 4 1 2 o 2268.123 2271.670 0.00 2.27300 0.68
    3 2 0 1 2 o 6567.440 6565.729 0.00 2.27198 2.55
    2 1 -5 1 1 o 9007.136 9056.086 180.00 2.26947 6.34
    2 1 -5 1 2 o 9189.429 9056.086 180.00 2.26947 3.22
    1 5 0 1 1 o 20.222 18.597 180.00 2.26083 0.02
    1 5 0 1 2 o 19.567 18.597 180.00 2.26083 0.01
    2 4 -2 1 1 o 44.222 45.571 0.00 2.24504 0.03
    2 4 -2 1 2 o 45.772 45.571 0.00 2.24504 0.02
    3 2 -2 1 1 o 108.682 106.375 0.00 2.23836 0.10
    2 4 1 1 1 o 6079.147 6256.131 180.00 2.24617 3.39
    3 1 -3 1 1 o 9070.061 9327.913 0.00 2.24600 7.36
    1 5 -1 1 1 o 594.520 611.645 180.00 2.24446 0.30
    3 2 -2 1 2 o 112.581 106.375 0.00 2.23836 0.05
    2 4 1 1 2 o 6185.137 6256.131 180.00 2.24617 1.72
    3 1 -3 1 2 o 9253.846 9327.913 0.00 2.24600 3.74
    1 5 -1 1 2 o 618.276 611.645 180.00 2.24446 0.16
    0 5 2 1 1 o 2854.804 2742.344 0.00 2.23654 1.41
    1 2 5 1 1 o 27073.115 26126.074 0.00 2.22350 15.54
    0 5 2 1 2 o 2852.200 2742.344 0.00 2.23654 0.70
    1 2 5 1 2 o 26929.025 26126.074 0.00 2.22350 7.69
    0 0 6 1 1 o 1678.733 1640.840 180.00 2.21500 0.48
    0 0 6 1 2 o 1662.824 1640.840 180.00 2.21500 0.24
    2 3 3 1 1 o 12149.530 11933.802 0.00 2.20835 6.46
    0 4 4 1 1 o 4460.561 4374.628 0.00 2.21382 2.41
    2 3 -4 1 1 o 174.024 169.993 180.00 2.20583 0.12
    1 5 1 1 1 o 856.833 842.121 0.00 2.21348 0.42
    2 3 3 1 2 o 12323.856 11933.802 0.00 2.20835 3.26
    0 4 4 1 2 o 4446.182 4374.628 0.00 2.21382 1.19
    2 3 -4 1 2 o 180.689 169.993 180.00 2.20583 0.06
    1 5 1 1 2 o 855.965 842.121 0.00 2.21348 0.21
    0 3 5 1 1 o 7434.185 7295.128 0.00 2.20669 4.21
    3 2 1 1 1 o 81.097 63.208 180.00 2.19380 0.06
    0 3 5 1 2 o 7626.964 7295.128 0.00 2.20669 2.15
    3 2 1 1 2 o 82.110 63.208 180.00 2.19380 0.03
    1 3 -5 1 1 o 141.749 134.417 0.00 2.18349 0.08
    3 1 2 1 1 o 11460.998 11361.797 180.00 2.17244 7.20
    1 3 -5 1 2 o 131.471 134.417 0.00 2.18349 0.04
    0 1 6 1 1 o 4470.319 4571.163 0.00 2.17745 2.60
    1 4 -4 1 1 o 8666.267 8747.916 180.00 2.17584 4.77
    3 1 2 1 2 o 11249.709 11361.797 180.00 2.17244 3.52
    0 1 6 1 2 o 4620.143 4571.163 0.00 2.17745 1.34
    1 4 -4 1 2 o 8803.604 8747.916 180.00 2.17584 2.41
    1 1 -6 1 1 o 1.788 1.785 180.00 2.16929 0.00
    1 5 -2 1 1 o 6.593 6.614 0.00 2.16831 0.00
    1 1 -6 1 2 o 1.683 1.785 180.00 2.16929 0.00
    1 5 -2 1 2 o 6.425 6.614 0.00 2.16831 0.00
    2 2 4 1 1 o 15275.152 15198.817 0.00 2.15753 7.87
    2 2 -5 1 1 o 20467.971 20093.188 0.00 2.15451 13.11
    2 2 4 1 2 o 15579.975 15198.817 0.00 2.15753 4.00
    2 2 -5 1 2 o 20824.107 20093.188 0.00 2.15451 6.64
    3 2 -3 1 1 o 1283.179 1235.916 0.00 2.13440 0.92
    2 4 -3 1 1 o 9898.349 9111.779 0.00 2.12660 5.81
    3 2 -3 1 2 o 1292.573 1235.916 0.00 2.13440 0.46
    2 4 -3 1 2 o 10746.503 9111.779 0.00 2.12660 3.14
    2 4 2 1 1 o 210.225 198.902 180.00 2.12822 0.10
    2 4 2 1 2 o 227.339 198.902 180.00 2.12822 0.06
    1 5 2 1 1 o 91.907 67.784 0.00 2.11343 0.04
    3 3 -1 1 1 o 4719.255 4176.870 0.00 2.10142 3.00
    1 5 2 1 2 o 95.805 67.784 0.00 2.11343 0.02
    3 3 -1 1 2 o 4641.322 4176.870 0.00 2.10142 1.47
    3 3 0 1 1 o 10950.743 10177.293 180.00 2.08886 6.65
    0 5 3 1 1 o 729.896 679.965 180.00 2.09324 0.33
    3 3 0 1 2 o 10671.985 10177.293 180.00 2.08886 3.22
    0 5 3 1 2 o 725.003 679.965 180.00 2.09324 0.16
    3 1 -4 1 1 o 228.082 213.789 180.00 2.08753 0.17
    3 2 2 1 1 o 5666.083 5639.090 0.00 2.07097 3.18
    3 1 -4 1 2 o 224.233 213.789 180.00 2.08753 0.08
    0 2 6 1 1 o 3391.360 3278.430 180.00 2.07531 1.80
    3 2 2 1 2 o 5773.830 5639.090 0.00 2.07097 1.61
    0 2 6 1 2 o 3294.934 3278.430 180.00 2.07531 0.87
    1 2 -6 1 1 o 33574.363 33025.125 180.00 2.06824 17.89
    1 2 -6 1 2 o 34078.660 33025.125 180.00 2.06824 9.04
    3 3 -2 1 1 o 1206.691 1165.111 180.00 2.06265 0.79
    1 4 4 1 1 o 30217.035 29850.080 180.00 2.06900 13.69
    3 3 -2 1 2 o 1234.527 1165.111 180.00 2.06265 0.40
    1 4 4 1 2 o 30706.746 29850.080 180.00 2.06900 6.92
    1 3 5 1 1 o 150.014 139.394 0.00 2.05100 0.07
    1 5 -3 1 1 o 586.509 557.905 180.00 2.04891 0.27
    1 3 5 1 2 o 144.409 139.394 0.00 2.05100 0.03
    1 5 -3 1 2 o 563.194 557.905 180.00 2.04891 0.13
    3 0 3 1 1 o 31624.373 29445.027 180.00 2.03490 7.99
    3 0 3 1 2 o 30862.271 29445.027 180.00 2.03490 3.88
    3 3 1 1 1 o 93.134 91.040 0.00 2.02762 0.05
    2 0 -6 1 1 o 31656.895 31167.662 0.00 2.02548 8.81
    3 3 1 1 2 o 94.737 91.040 0.00 2.02762 0.02
    2 0 -6 1 2 o 33774.930 31167.662 0.00 2.02548 4.68
    1 1 6 1 1 o 410.600 352.433 180.00 2.01590 0.21
    3 1 3 1 1 o 3593.642 3296.449 180.00 2.00567 1.74
    1 1 6 1 2 o 378.507 352.433 180.00 2.01590 0.09
    3 1 3 1 2 o 3518.132 3296.449 180.00 2.00567 0.85
    2 1 5 1 1 o 4479.179 4227.949 180.00 1.99959 2.04
    2 3 4 1 1 o 1081.155 1025.014 0.00 1.99888 0.47
    2 5 0 1 1 o 78.912 76.391 180.00 1.99695 0.04
    2 5 -1 1 1 o 69.771 67.438 180.00 1.99668 0.04
    2 1 -6 1 1 o 2078.497 2024.245 180.00 1.99664 1.10
    2 3 -5 1 1 o 717.946 700.249 0.00 1.99648 0.35
    2 1 5 1 2 o 4289.396 4227.949 180.00 1.99959 0.97
    2 3 4 1 2 o 1034.891 1025.014 0.00 1.99888 0.22
    2 5 0 1 2 o 76.824 76.391 180.00 1.99695 0.02
    2 5 -1 1 2 o 67.909 67.438 180.00 1.99668 0.02
    2 1 -6 1 2 o 2032.983 2024.245 180.00 1.99664 0.53
    2 3 -5 1 2 o 704.281 700.249 0.00 1.99648 0.17
    3 2 -4 1 1 o 891.760 866.013 180.00 1.99702 0.51
    3 2 -4 1 2 o 870.541 866.013 180.00 1.99702 0.25
    2 4 3 1 1 o 7356.268 7321.371 0.00 1.98151 2.99
    3 3 -3 1 1 o 532.988 525.804 180.00 1.98045 0.32
    2 4 -4 1 1 o 4266.449 4191.839 0.00 1.97969 2.18
    2 4 3 1 2 o 7612.698 7321.371 0.00 1.98151 1.54
    3 3 -3 1 2 o 556.532 525.804 180.00 1.98045 0.17
    2 4 -4 1 2 o 4474.651 4191.839 0.00 1.97969 1.14
    1 5 3 1 1 o 4426.062 4382.392 0.00 1.98033 1.78
    0 4 5 1 1 o 9496.359 9396.020 180.00 1.98031 4.18
    0 6 0 1 1 o 3950.824 3883.317 180.00 1.97926 0.78
    1 5 3 1 2 o 4615.651 4382.392 0.00 1.98033 0.92
    0 4 5 1 2 o 9902.663 9396.020 180.00 1.98031 2.17
    0 6 0 1 2 o 4161.756 3883.317 180.00 1.97926 0.41
    1 4 -5 1 1 o 996.707 785.036 0.00 1.96349 0.46
    1 4 -5 1 2 o 826.120 785.036 0.00 1.96349 0.19
    2 5 -2 1 1 o 13457.013 13822.918 180.00 1.95283 6.13
    0 6 1 1 1 o 6258.120 6138.934 0.00 1.95767 2.40
    2 5 -2 1 2 o 13882.422 13822.918 180.00 1.95283 3.15
    2 5 1 1 1 o 220.450 229.576 0.00 1.95358 0.09
    0 6 1 1 2 o 5940.111 6138.934 0.00 1.95767 1.13
    2 5 1 1 2 o 228.996 229.576 0.00 1.95358 0.05
    3 0 -5 1 1 o 39743.55 38873.87 180.00 1.94276 11.19
    1 2 6 1 1 o 9304.376 9673.704 0.00 1.93404 4.13
    0 3 6 1 1 o 378.853 397.767 0.00 1.93297 0.18
    3 0 -5 1 2 o 38131.36 38873.87 180.00 1.94276 5.33
    3 2 3 1 1 o 13745.949 14113.288 180.00 1.92500 6.21
    3 3 2 1 1 o 100.197 106.634 0.00 1.92946 0.05
    1 2 6 1 2 o 9166.171 9673.704 0.00 1.93404 2.02
    0 3 6 1 2 o 377.237 397.767 0.00 1.93297 0.09
    1 3 -6 1 1 o 781.130 815.553 0.00 1.92725 0.35
    3 2 3 1 2 o 13999.326 14113.288 180.00 1.92500 3.15
    0 5 4 1 1 o 0.358 0.388 0.00 1.93218 0.00
    3 3 2 1 2 o 103.796 106.634 0.00 1.92946 0.03
    1 3 -6 1 2 o 805.525 815.553 0.00 1.92725 0.18
    0 5 4 1 2 o 0.361 0.388 0.00 1.93218 0.00
    2 2 0 2 1 o 4328.436 4370.277 180.00 1.92017 5.14
    2 2 5 1 1 o 14687.456 14789.269 0.00 1.91962 5.98
    2 2 -6 1 1 o 23455.936 23583.926 0.00 1.91701 11.55
    2 2 0 2 2 o 4303.710 4370.277 180.00 1.92017 2.54
    2 2 5 1 2 o 14640.098 14789.269 0.00 1.91962 2.97
    2 2 -6 1 2 o 23440.125 23583.926 0.00 1.91701 5.74
    3 1 -5 1 1 o 2902.709 2916.850 180.00 1.91727 1.59
    3 1 -5 1 2 o 2899.247 2916.850 180.00 1.91727 0.79
    1 5 -4 1 1 o 971.899 997.639 180.00 1.90678 0.40
    1 6 0 1 1 o 2501.735 2517.016 0.00 1.91165 0.91
    3 4 -1 1 1 o 1306.580 1294.590 180.00 1.90317 0.63
    1 0 -7 1 1 o 12140.936 11905.993 180.00 1.90272 2.77
    1 5 -4 1 2 o 1019.627 997.639 180.00 1.90678 0.21
    1 6 -1 1 1 o 11407.962 11116.935 0.00 1.90173 4.39
    1 6 0 1 2 o 2450.185 2517.016 0.00 1.91165 0.44
    3 4 -1 1 2 o 1328.683 1294.590 180.00 1.90317 0.32
    1 0 -7 1 2 o 12248.721 11905.993 180.00 1.90272 1.39
    1 6 -1 1 2 o 11324.783 11116.935 0.00 1.90173 2.17
    3 4 0 1 1 o 6402.594 6442.750 0.00 1.89383 3.00
    0 6 2 1 1 o 335.955 329.987 180.00 1.89690 0.12
    3 4 0 1 2 o 6278.060 6442.750 0.00 1.89383 1.46
    0 6 2 1 2 o 326.587 329.987 180.00 1.89690 0.06
    1 1 -7 1 1 o 14739.884 15110.135 180.00 1.87875 6.68
    1 6 1 1 1 o 20987.293 20420.447 0.00 1.88277 7.41
    0 1 7 1 1 o 269.513 269.326 0.00 1.87476 0.12
    3 4 -2 1 1 o 44425.57 44378.20 180.00 1.87422 21.60
    1 1 -7 1 2 o 15168.014 15110.135 180.00 1.87875 3.42
    2 5 -3 1 1 o 1209.828 1207.498 0.00 1.87338 0.55
    1 6 1 1 2 o 19981.264 20420.447 0.00 1.88277 3.50
    0 1 7 1 2 o 271.516 269.326 0.00 1.87476 0.06
    3 4 -2 1 2 o 44711.20 44378.20 180.00 1.87422 10.82
    3 3 -4 1 1 o 10093.341 10015.912 0.00 1.86924 5.13
    2 5 2 1 1 o 12439.316 12396.384 0.00 1.87448 4.60
    2 5 -3 1 2 o 1215.529 1207.498 0.00 1.87338 0.27
    3 3 -4 1 2 o 10025.164 10015.912 0.00 1.86924 2.53
    2 5 2 1 2 o 12537.713 12396.384 0.00 1.87448 2.31
    1 4 5 1 1 o 186.256 187.383 0.00 1.86547 0.07
    1 4 5 1 2 o 193.242 187.383 0.00 1.86547 0.03
    1 6 -2 1 1 o 4819.616 4086.756 0.00 1.85474 1.76
    4 0 0 1 1 o 2432.288 1993.716 180.00 1.84433 0.66
    1 6 -2 1 2 o 5375.896 4086.756 0.00 1.85474 0.98
    3 4 1 1 1 o 2008.298 1505.610 180.00 1.84783 0.87
    3 2 -5 1 1 o 754.263 594.058 180.00 1.84644 0.36
    4 0 0 1 2 o 2306.879 1993.716 180.00 1.84433 0.31
    4 1 -1 1 1 o 1704.200 1474.607 180.00 1.83945 0.95
    4 0 -2 1 1 o 4866.915 4054.045 0.00 1.84349 1.40
    3 4 1 1 2 o 1802.330 1505.610 180.00 1.84783 0.39
    3 1 4 1 1 o 372.130 337.265 180.00 1.83614 0.14
    3 2 -5 1 2 o 689.183 594.058 180.00 1.84644 0.16
    4 1 -1 1 2 o 1602.641 1474.607 180.00 1.83945 0.44
    4 0 -2 1 2 o 4669.137 4054.045 0.00 1.84349 0.67
    3 1 4 1 2 o 339.038 337.265 180.00 1.83614 0.06
    1 5 4 1 1 o 2469.488 2329.976 180.00 1.83364 0.86
    4 1 0 1 1 o 1304.896 1275.766 180.00 1.82249 0.68
    2 4 4 1 1 o 372.244 379.657 0.00 1.82600 0.12
    2 4 -5 1 1 o 39935.19 39162.40 0.00 1.82417 17.24
    1 5 4 1 2 o 2140.189 2329.976 180.00 1.83364 0.37
    4 1 0 1 2 o 1275.460 1275.766 180.00 1.82249 0.33
    4 1 -2 1 1 o 1551.988 1521.524 0.00 1.82167 0.82
    2 4 4 1 2 o 387.611 379.657 0.00 1.82600 0.06
    2 4 -5 1 2 o 39837.46 39162.40 0.00 1.82417 8.56
    1 3 6 1 1 o 598.534 605.865 0.00 1.81729 0.23
    4 1 -2 1 2 o 1503.088 1521.524 0.00 1.82167 0.39
    3 3 3 1 1 o 6598.668 6534.269 180.00 1.80978 2.54
    1 6 2 1 1 o 949.453 930.086 180.00 1.82004 0.30
    1 3 6 1 2 o 602.716 605.865 0.00 1.81729 0.12
    1 2 -7 1 1 o 13172.877 13109.280 180.00 1.81196 5.41
    3 4 -3 1 1 o 1320.289 1316.742 0.00 1.81191 0.61
    3 3 3 1 2 o 6629.620 6534.269 180.00 1.80978 1.27
    1 6 2 1 2 o 903.181 930.086 180.00 1.82004 0.14
    0 2 7 1 1 o 4622.205 4562.003 180.00 1.80838 1.88
    1 2 -7 1 2 o 13338.716 13109.280 180.00 1.81196 2.73
    3 4 -3 1 2 o 1337.854 1316.742 0.00 1.81191 0.31
    2 3 5 1 1 o 4542.731 4475.431 0.00 1.80531 1.65
    0 2 7 1 2 o 4594.973 4562.003 180.00 1.80838 0.93
    2 3 -6 1 1 o 3414.581 3407.289 0.00 1.80314 1.47
    0 6 3 1 1 o 12007.228 11797.236 0.00 1.80710 4.09
    2 3 5 1 2 o 4432.016 4475.431 0.00 1.80531 0.80
    2 0 6 1 1 o 16231.795 15546.714 180.00 1.79349 3.06
    2 3 -6 1 2 o 3349.329 3407.289 0.00 1.80314 0.72
    0 6 3 1 2 o 11786.382 11797.236 0.00 1.80710 2.00
    2 0 6 1 2 o 15597.732 15546.714 180.00 1.79349 1.46
    1 0 7 1 1 o 25030.473 24990.941 0.00 1.78066 4.93
    4 2 -1 1 1 o 13680.609 13731.828 0.00 1.77662 6.85
    1 0 7 1 2 o 24843.615 24990.941 0.00 1.78066 2.44
    3 2 4 1 1 o 2253.138 2244.388 180.00 1.77364 0.84
    4 1 1 1 1 o 594.737 592.005 0.00 1.77353 0.27
    2 1 6 1 1 o 3186.425 3168.608 0.00 1.77338 1.17
    1 6 -3 1 1 o 12499.188 12385.670 180.00 1.77834 4.23
    4 2 -1 1 2 o 13896.599 13731.828 0.00 1.77662 3.46
    0 4 6 1 1 o 18.105 18.312 180.00 1.77534 0.01
    3 2 4 1 2 o 2245.279 2244.388 180.00 1.77364 0.42
    4 1 1 1 2 o 592.057 592.005 0.00 1.77353 0.13
    2 1 6 1 2 o 3165.261 3168.608 0.00 1.77338 0.58
    1 6 -3 1 2 o 12402.310 12385.670 180.00 1.77834 2.09
    3 4 2 1 1 o 44350.48 43825.94 0.00 1.77263 16.44
    4 1 -3 1 1 o 703.753 696.021 180.00 1.77204 0.34
    2 1 -7 1 1 o 2493.225 2462.898 0.00 1.77095 1.05
    1 4 -6 1 1 o 1136.830 1126.548 180.00 1.77091 0.41
    0 4 6 1 2 o 18.558 18.312 180.00 1.77534 0.00
    2 5 -4 1 1 o 529.313 525.906 180.00 1.77061 0.20
    3 4 2 1 2 o 43684.14 43825.94 0.00 1.77263 8.05
    4 1 -3 1 2 o 690.063 696.021 180.00 1.77204 0.17
    2 5 3 1 1 o 2798.311 2752.375 180.00 1.77191 0.94
    4 2 0 1 1 o 5457.228 5686.731 180.00 1.76132 2.51
    2 1 -7 1 2 o 2407.470 2462.898 0.00 1.77095 0.50
    1 4 -6 1 2 o 1101.910 1126.548 180.00 1.77091 0.19
    2 5 -4 1 2 o 511.526 525.906 180.00 1.77061 0.10
    0 5 5 1 1 o 523.068 516.779 180.00 1.77106 0.18
    2 5 3 1 2 o 2731.365 2752.375 180.00 1.77191 0.46
    4 2 0 1 2 o 5397.056 5686.731 180.00 1.76132 1.24
    1 1 7 1 2 o 6767.899 7148.543 0.00 1.76098 1.30
    0 5 5 1 2 o 506.546 516.779 180.00 1.77106 0.08
    1 1 7 1 1 o 6854.808 7148.543 0.00 1.76098 2.65
    4 2 -2 1 1 o 1210.897 1264.975 0.00 1.76059 0.63
    1 5 -5 1 1 o 430.864 452.234 0.00 1.75899 0.15
    4 2 -2 1 2 o 1196.857 1264.975 0.00 1.76059 0.31
    1 5 -5 1 2 o 431.596 452.234 0.00 1.75899 0.07
    3 1 -6 1 1 o 919.434 927.735 180.00 1.75162 0.39
    3 1 -6 1 2 o 949.958 927.735 180.00 1.75162 0.20
    2 6 0 1 1 o 11729.251 10673.327 0.00 1.74405 3.92
    3 3 -5 1 1 o 1667.752 1523.674 180.00 1.74404 0.71
    2 6 -1 1 1 o 3609.975 3282.487 180.00 1.74387 1.24
    2 6 0 1 2 o 12156.863 10673.327 0.00 1.74405 2.02
    3 3 -5 1 2 o 1731.270 1523.674 180.00 1.74404 0.37
    2 6 -1 1 2 o 3750.761 3282.487 180.00 1.74387 0.64
    1 6 3 1 1 o 357.157 266.508 0.00 1.73295 0.12
    3 4 -4 1 1 o 6731.848 6059.981 180.00 1.72558 2.72
    1 6 3 1 2 o 305.172 266.508 0.00 1.73295 0.05
    4 0 2 1 1 o 7896.557 8628.972 180.00 1.71749 1.64
    4 2 1 1 1 o 1719.278 1854.235 180.00 1.71702 0.70
    2 2 6 1 1 o 1531.540 1645.859 180.00 1.71688 0.49
    3 4 -4 1 2 o 5770.833 6059.981 180.00 1.72558 1.15
    4 0 2 1 2 o 8347.024 8628.972 180.00 1.71749 0.86
    4 2 1 1 2 o 1796.248 1854.235 180.00 1.71702 0.36
    2 2 6 1 2 o 1593.543 1645.859 180.00 1.71688 0.26
    4 2 -3 1 1 o 9186.301 9652.612 0.00 1.71566 4.29
    3 5 -1 1 1 o 3098.753 3237.417 0.00 1.71523 1.20
    2 6 1 1 1 o 11985.308 12426.431 180.00 1.71494 3.80
    1 3 -7 1 1 o 23.282 24.000 180.00 1.71490 0.01
    2 2 -7 1 1 o 16175.716 16718.014 180.00 1.71468 6.27
    2 6 -2 1 1 o 19414.447 20130.533 0.00 1.71443 6.59
    0 3 7 1 1 o 1801.591 1866.003 180.00 1.71186 0.64
    4 2 -3 1 2 o 9301.293 9652.612 0.00 1.71566 2.16
    4 0 -4 1 1 o 1221.787 1279.452 0.00 1.71546 0.28
    3 5 -1 1 2 o 3112.067 3237.417 0.00 1.71523 0.60
    2 6 1 1 2 o 11968.388 12426.431 180.00 1.71494 1.89
    1 3 -7 1 2 o 23.237 24.000 180.00 1.71490 0.00
    2 2 -7 1 2 o 16095.243 16718.014 180.00 1.71468 3.10
    2 6 -2 1 2 o 19274.543 20130.533 0.00 1.71443 3.26
    3 5 0 1 1 o 4114.331 4411.333 0.00 1.70838 1.50
    0 3 7 1 2 o 1714.077 1866.003 180.00 1.71186 0.30
    4 0 -4 1 2 o 1231.440 1279.452 0.00 1.71546 0.14
    1 2 7 1 1 o 1583.543 1787.871 0.00 1.70562 0.55
    4 1 2 1 1 o 8533.918 9151.074 180.00 1.69981 3.45
    3 5 0 1 2 o 3830.837 4411.333 0.00 1.70838 0.69
    1 2 7 1 2 o 1602.479 1787.871 0.00 1.70562 0.28
    4 1 2 1 2 o 8890.946 9151.074 180.00 1.69981 1.79
    3 0 5 1 1 o 18763.213 18624.137 180.00 1.69305 3.07
    3 2 -6 1 1 o 170.326 178.144 180.00 1.69711 0.07
    0 6 4 1 1 o 1914.246 2080.969 0.00 1.70041 0.59
    3 5 -2 1 1 o 294.384 294.289 0.00 1.69395 0.12
    3 0 5 1 2 o 18222.643 18624.137 180.00 1.69305 1.48
    4 1 -4 1 1 o 3926.698 4110.725 0.00 1.69784 1.83
    3 2 -6 1 2 o 181.201 178.144 180.00 1.69711 0.04
    0 6 4 1 2 o 2003.638 2080.969 0.00 1.70041 0.31
    4 3 -1 1 1 o 6718.249 7092.776 180.00 1.68485 2.86
    3 5 -2 1 2 o 290.451 294.289 0.00 1.69395 0.06
    4 1 -4 1 2 o 4139.238 4110.725 0.00 1.69784 0.96
    3 3 4 1 1 o 2251.604 2418.997 0.00 1.68230 0.69
    4 3 -1 1 2 o 6490.135 7092.776 180.00 1.68485 1.37
    1 4 6 1 1 o 282.654 302.433 0.00 1.68446 0.11
    3 4 3 1 1 o 1688.576 1895.782 0.00 1.67848 0.54
    1 5 5 1 1 o 899.613 929.132 180.00 1.68748 0.28
    3 3 4 1 2 o 2171.157 2418.997 0.00 1.68230 0.33
    1 6 -4 1 1 o 2107.117 2254.375 180.00 1.68302 0.66
    0 7 1 1 1 o 12.083 12.804 0.00 1.68285 0.00
    3 1 5 1 1 o 782.679 848.985 0.00 1.67610 0.25
    1 4 6 1 2 o 269.980 302.433 0.00 1.68446 0.05
    3 4 3 1 2 o 1796.164 1895.782 0.00 1.67848 0.29
    1 5 5 1 2 o 868.718 929.132 180.00 1.68748 0.13
    1 6 -4 1 2 o 2018.708 2254.375 180.00 1.68302 0.31
    0 7 1 1 2 o 11.640 12.804 0.00 1.68285 0.00
    3 1 5 1 2 o 795.133 848.985 0.00 1.67610 0.13
    4 3 0 1 1 o 1970.469 2099.867 180.00 1.67178 0.78
    2 4 5 1 1 o 5869.278 6220.594 0.00 1.67491 1.73
    3 5 1 1 1 o 9734.585 10277.897 0.00 1.67439 3.28
    2 4 -6 1 1 o 193.952 205.654 0.00 1.67318 0.07
    4 3 0 1 2 o 1875.361 2099.867 180.00 1.67178 0.37
    4 3 -2 1 1 o 1588.938 1708.881 0.00 1.67116 0.70
    2 4 5 1 2 o 5792.062 6220.594 0.00 1.67491 0.85
    3 5 1 1 2 o 9503.726 10277.897 0.00 1.67439 1.59
    2 4 -6 1 2 o 186.486 205.654 0.00 1.67318 0.03
    4 3 -2 1 2 o 1504.421 1708.881 0.00 1.67116 0.33
    0 0 8 1 1 o 11463.898 11761.575 0.00 1.66125 1.90
    0 0 8 1 2 o 10872.351 11761.575 0.00 1.66125 0.89
    2 6 -3 1 1 o 4112.854 4251.134 0.00 1.65991 1.33
    1 1 -8 1 1 o 1270.956 1433.125 0.00 1.65422 0.44
    2 5 -5 1 1 o 5.692 6.045 180.00 1.65672 0.00
    2 6 2 1 1 o 3793.826 3861.086 180.00 1.66068 1.04
    2 6 -3 1 2 o 3859.167 4251.134 0.00 1.65991 0.62
    1 1 -8 1 2 o 1266.669 1433.125 0.00 1.65422 0.22
    4 2 2 1 1 o 2073.738 2306.708 180.00 1.64986 0.77
    2 5 4 1 1 o 2.910 3.428 180.00 1.65810 0.00
    1 7 0 1 1 o 2441.365 2784.809 0.00 1.65335 0.67
    2 5 -5 1 2 o 5.493 6.045 180.00 1.65672 0.00
    2 6 2 1 2 o 3544.672 3861.086 180.00 1.66068 0.48
    4 2 2 1 2 o 2186.781 2306.708 180.00 1.64986 0.41
    0 1 8 1 1 o 1461.308 1541.560 0.00 1.64523 0.51
    2 5 4 1 2 o 2.511 3.428 180.00 1.65810 0.00
    1 7 0 1 2 o 2551.625 2784.809 0.00 1.65335 0.35
    4 2 -4 1 1 o 14837.390 15723.189 0.00 1.64806 6.37
    3 5 -3 1 1 o 4338.360 4574.893 180.00 1.64753 1.55
    1 7 -1 1 1 o 449.948 471.088 0.00 1.64692 0.12
    0 1 8 1 2 o 1486.673 1541.560 0.00 1.64523 0.26
    4 2 -4 1 2 o 14976.942 15723.189 0.00 1.64806 3.20
    0 7 2 1 1 o 2202.775 2307.683 180.00 1.64378 0.59
    3 5 -3 1 2 o 4365.053 4574.893 180.00 1.64753 0.78
    1 7 -1 1 2 o 451.471 471.088 0.00 1.64692 0.06
    0 7 2 1 2 o 2255.551 2307.683 180.00 1.64378 0.30
    4 3 1 1 1 o 250.345 277.420 180.00 1.63375 0.09
    2 3 6 1 1 o 525.754 585.285 180.00 1.63364 0.15
    3 1 1 2 1 o 1724.379 1843.374 180.00 1.63752 3.00
    4 3 1 1 2 o 236.783 277.420 180.00 1.63375 0.04
    2 3 6 1 2 o 496.721 585.285 180.00 1.63364 0.07
    3 1 1 2 2 o 1653.347 1843.374 180.00 1.63752 1.44
    3 2 5 1 1 o 1208.476 1415.511 180.00 1.62815 0.36
    4 3 -3 1 1 o 195.129 224.586 180.00 1.63259 0.09
    2 3 -7 1 1 o 380.775 439.612 180.00 1.63174 0.13
    1 7 1 1 1 o 997.519 1102.059 180.00 1.63456 0.26
    3 2 5 1 2 o 1209.498 1415.511 180.00 1.62815 0.18
    4 3 -3 1 2 o 186.785 224.586 180.00 1.63259 0.04
    1 6 4 1 1 o 5490.308 6286.575 180.00 1.63208 1.48
    2 3 -7 1 2 o 376.297 439.612 180.00 1.63174 0.06
    1 7 1 1 2 o 937.407 1102.059 180.00 1.63456 0.12
    3 4 -5 1 1 o 514.638 589.737 0.00 1.62564 0.18
    1 6 4 1 2 o 5352.324 6286.575 180.00 1.63208 0.72
    1 3 7 1 1 o 6.143 7.059 0.00 1.62393 0.00
    3 4 -5 1 2 o 506.197 589.737 0.00 1.62564 0.09
    4 1 3 1 1 o 1076.761 1322.290 0.00 1.61040 0.35
    1 3 7 1 2 o 6.396 7.059 0.00 1.62393 0.00
    0 5 6 1 1 o 4483.517 5019.367 180.00 1.61989 1.33
    3 5 2 1 1 o 0.172 0.306 0.00 1.61782 0.00
    3 3 -6 1 1 o 341.387 382.267 0.00 1.61658 0.12
    1 5 -6 1 1 o 1538.898 1728.587 180.00 1.61652 0.49
    1 7 -2 1 1 o 117.650 131.651 0.00 1.61612 0.03
    4 1 3 1 2 o 1032.767 1322.290 0.00 1.61040 0.17
    0 5 6 1 2 o 4449.898 5019.367 180.00 1.61989 0.66
    3 5 2 1 2 o 0.105 0.306 0.00 1.61782 0.00
    3 0 -7 1 1 o 423.930 497.841 180.00 1.61365 0.08
    1 2 -8 1 1 o 61.404 80.176 0.00 1.60808 0.02
    3 3 -6 1 2 o 322.550 382.267 0.00 1.61658 0.06
    1 5 -6 1 2 o 1450.452 1728.587 180.00 1.61652 0.23
    1 7 -2 1 2 o 111.355 131.651 0.00 1.61612 0.01
    3 0 -7 1 2 o 392.732 497.841 180.00 1.61365 0.04
    1 2 -8 1 2 o 59.804 80.176 0.00 1.60808 0.01
    4 1 -5 1 1 o 527.264 679.766 0.00 1.60816 0.22
    0 2 8 1 1 o 2008.206 2313.845 0.00 1.59982 0.63
    2 0 -8 1 1 o 8214.559 9105.200 0.00 1.59905 1.35
    1 4 -7 1 1 o 186.902 244.619 180.00 1.60196 0.06
    4 1 -5 1 2 o 514.779 679.766 0.00 1.60816 0.11
    0 2 8 1 2 o 2120.399 2313.845 0.00 1.59982 0.33
    2 0 -8 1 2 o 8417.271 9105.200 0.00 1.59905 0.69
    0 4 7 1 1 o 15765.596 17863.479 180.00 1.59948 4.58
    3 1 -7 1 1 o 2776.134 3097.843 180.00 1.59895 0.98
    1 4 -7 1 2 o 221.014 244.619 180.00 1.60196 0.03
    0 4 7 1 2 o 16410.680 17863.479 180.00 1.59948 2.38
    3 1 -7 1 2 o 2837.295 3097.843 180.00 1.59895 0.50
    2 1 7 1 1 o 342.460 399.075 0.00 1.58675 0.10
    1 7 2 1 1 o 106.774 125.688 180.00 1.59301 0.03
    2 1 -8 1 1 o 77.424 91.156 180.00 1.58475 0.02
    2 1 7 1 2 o 336.509 399.075 0.00 1.58675 0.05
    2 6 -4 1 1 o 2669.800 3111.993 180.00 1.58716 0.79
    1 7 2 1 2 o 98.991 125.688 180.00 1.59301 0.01
    2 1 -8 1 2 o 76.463 91.156 180.00 1.58475 0.01
    2 6 3 1 1 o 30.088 34.712 0.00 1.58810 0.01
    0 6 5 1 1 o 1292.544 1507.409 180.00 1.58748 0.35
    2 6 -4 1 2 o 2622.180 3111.993 180.00 1.58716 0.39
    3 5 -4 1 1 o 3580.672 4284.689 180.00 1.58182 1.19
    4 4 -1 1 1 o 4180.396 4809.743 0.00 1.57738 1.47
    0 7 3 1 1 o 386.760 459.711 180.00 1.58430 0.10
    2 6 3 1 2 o 30.110 34.712 0.00 1.58810 0.00
    4 3 2 1 1 o 2005.424 2285.612 180.00 1.57558 0.66
    0 6 5 1 2 o 1266.445 1507.409 180.00 1.58748 0.17
    3 4 4 1 1 o 1006.765 1144.565 180.00 1.57529 0.28
    1 6 -5 1 1 o 8778.014 10263.218 180.00 1.57878 2.50
    3 5 -4 1 2 o 3697.767 4284.689 180.00 1.58182 0.61
    4 4 -1 1 2 o 4263.572 4809.743 0.00 1.57738 0.75
    4 2 3 1 1 o 13059.378 14366.967 180.00 1.56773 4.05
    0 7 3 1 2 o 384.387 459.711 180.00 1.58430 0.05
    4 3 2 1 2 o 1962.276 2285.612 180.00 1.57558 0.32
    3 4 4 1 2 o 977.018 1144.565 180.00 1.57529 0.13
    1 6 -5 1 2 o 9077.417 10263.218 180.00 1.57878 1.29
    4 3 -4 1 1 o 5435.057 6130.561 0.00 1.57401 2.05
    4 2 3 1 2 o 12913.279 14366.967 180.00 1.56773 1.99
    4 4 0 1 1 o 2011.966 2177.266 180.00 1.56665 0.70
    4 4 -2 1 1 o 4.326 4.615 180.00 1.56613 0.00
    4 3 -4 1 2 o 5288.307 6130.561 0.00 1.57401 0.99
    2 2 2 2 1 o 0.000 0.000 0.00 1.56781 0.00
    4 4 0 1 2 o 1912.281 2177.266 180.00 1.56665 0.33
    4 4 -2 1 2 o 4.095 4.615 180.00 1.56613 0.00
    1 1 8 1 1 o 362.993 435.984 0.00 1.56137 0.11
    1 7 -3 1 1 o 1447.026 1573.736 0.00 1.56482 0.37
    2 2 2 2 2 o 0.000 0.000 0.00 1.56781 0.00
    4 2 -5 1 1 o 8450.418 9124.146 180.00 1.56567 3.22
    1 1 8 1 2 o 305.037 435.984 0.00 1.56137 0.05
    1 7 -3 1 2 o 1291.530 1573.736 0.00 1.56482 0.16
    3 3 5 1 1 o 295.144 417.250 180.00 1.55665 0.07
    4 2 -5 1 2 o 7758.123 9124.146 180.00 1.56567 1.47
    3 2 -7 1 1 o 56.456 76.968 180.00 1.55717 0.02
    3 3 5 1 2 o 273.168 417.250 180.00 1.55665 0.03
    3 2 -7 1 2 o 52.210 76.968 180.00 1.55717 0.01
    2 2 7 1 1 o 2607.614 3295.950 0.00 1.54589 0.73
    2 2 -8 1 1 o 156.345 189.347 0.00 1.54404 0.05
    3 6 -1 1 1 o 2127.621 2797.635 180.00 1.54690 0.63
    1 5 6 1 1 o 46.384 69.611 0.00 1.54997 0.01
    2 2 7 1 2 o 3007.280 3295.950 0.00 1.54589 0.42
    3 5 3 1 1 o 766.550 961.617 180.00 1.54531 0.21
    2 5 -6 1 1 o 11102.056 11756.165 0.00 1.54116 3.31
    2 2 -8 1 2 o 183.303 189.347 0.00 1.54404 0.03
    1 3 -8 1 1 o 6598.301 6811.364 180.00 1.53907 1.95
    3 6 -1 1 2 o 2433.087 2797.635 180.00 1.54690 0.36
    1 5 6 1 2 o 54.173 69.611 0.00 1.54997 0.01
    2 5 5 1 1 o 204.847 228.351 180.00 1.54252 0.05
    3 6 0 1 1 o 2625.792 2835.092 0.00 1.54187 0.75
    3 5 3 1 2 o 904.633 961.617 180.00 1.54531 0.12
    2 5 -6 1 2 o 11262.247 11756.165 0.00 1.54116 1.67
    2 7 0 1 1 o 12.152 13.067 0.00 1.54130 0.00
    2 7 -1 1 1 o 8.056 8.469 0.00 1.54118 0.00
    1 3 -8 1 2 o 6498.399 6811.364 180.00 1.53907 0.95
    4 4 1 1 1 o 28.762 30.057 0.00 1.53522 0.01
    2 5 5 1 2 o 221.190 228.351 180.00 1.54252 0.03
    4 4 -3 1 1 o 165.111 172.082 0.00 1.53425 0.06
    3 6 0 1 2 o 2736.092 2835.092 0.00 1.54187 0.39
    2 4 -7 1 1 o 1566.121 1629.440 180.00 1.53355 0.49
    2 7 0 1 2 o 12.405 13.067 0.00 1.54130 0.00
    2 7 -1 1 2 o 8.160 8.469 0.00 1.54118 0.00
    0 3 8 1 1 o 254.054 267.463 0.00 1.53183 0.08
    4 4 1 1 2 o 28.514 30.057 0.00 1.53522 0.00
    3 6 -2 1 1 o 972.943 1027.660 180.00 1.53124 0.27
    2 4 6 1 1 o 20.601 21.704 180.00 1.53512 0.01
    3 1 6 1 1 o 2554.020 2712.687 0.00 1.53099 0.68
    4 0 4 1 1 o 494.854 502.856 0.00 1.52618 0.07
    4 4 -3 1 2 o 160.607 172.082 0.00 1.53425 0.03
    2 4 -7 1 2 o 1499.488 1629.440 180.00 1.53355 0.23
    0 3 8 1 2 o 252.744 267.463 0.00 1.53183 0.04
    3 6 -2 1 2 o 996.613 1027.660 180.00 1.53124 0.14
    2 4 6 1 2 o 20.304 21.704 180.00 1.53512 0.00
    3 1 6 1 2 o 2637.833 2712.687 0.00 1.53099 0.35
    4 0 4 1 2 o 488.288 502.856 0.00 1.52618 0.03
    1 7 3 1 1 o 5105.848 5277.287 180.00 1.53363 1.22
    1 4 7 1 1 o 98.662 100.254 180.00 1.52706 0.02
    1 7 3 1 2 o 4852.053 5277.287 180.00 1.53363 0.58
    1 2 8 1 1 o 16308.421 16752.127 0.00 1.52239 4.62
    3 4 -6 1 1 o 6132.636 6367.597 0.00 1.52095 1.87
    1 4 7 1 2 o 97.187 100.254 180.00 1.52706 0.01
    1 6 5 1 1 o 23540.342 23590.322 180.00 1.52646 5.75
    1 2 8 1 2 o 15850.363 16752.127 0.00 1.52239 2.23
    4 1 4 1 1 o 622.515 671.300 0.00 1.51373 0.17
    3 4 -6 1 2 o 6011.080 6367.597 0.00 1.52095 0.91
    2 7 1 1 1 o 269.152 278.917 180.00 1.52110 0.07
    2 7 -2 1 1 o 618.539 643.725 0.00 1.52075 0.15
    4 0 -6 1 1 o 420.738 436.029 180.00 1.52380 0.07
    1 6 5 1 2 o 22979.037 23590.322 180.00 1.52646 2.79
    4 1 4 1 2 o 669.223 671.300 0.00 1.51373 0.09
    2 7 1 1 2 o 263.287 278.917 180.00 1.52110 0.03
    2 7 -2 1 2 o 606.227 643.725 0.00 1.52075 0.07
    3 6 1 1 1 o 158.152 169.276 0.00 1.51674 0.04
    4 0 -6 1 2 o 414.488 436.029 180.00 1.52380 0.04
    3 6 1 1 2 o 160.079 169.276 0.00 1.51674 0.02
    4 3 3 1 2 o 5773.502 5647.004 0.00 1.50359 0.80
    4 1 -6 1 1 o 2580.812 2548.399 180.00 1.51141 0.91
    3 5 -5 1 1 o 27.933 27.866 0.00 1.50377 0.01
    0 7 4 1 1 o 14.834 14.471 0.00 1.51093 0.00
    4 3 3 1 1 o 5684.550 5647.004 0.00 1.50359 1.58
    2 6 -5 1 1 o 6115.007 6071.317 0.00 1.50358 1.68
    4 1 -6 1 2 o 2384.184 2548.399 180.00 1.51141 0.41
    0 7 4 1 2 o 13.133 14.471 0.00 1.51093 0.00
    3 5 -5 1 2 o 28.951 27.866 0.00 1.50377 0.01
    2 6 -5 1 2 o 6210.156 6071.317 0.00 1.50358 0.85
    4 3 -5 1 1 o 8753.540 8452.031 0.00 1.50177 2.98
    2 6 4 1 1 o 8245.174 8431.356 180.00 1.50460 1.87
    3 6 -3 1 1 o 856.039 911.393 180.00 1.49669 0.24
    1 7 -4 1 1 o 419.551 420.325 180.00 1.49869 0.10
    3 3 -7 1 1 o 61.779 69.692 180.00 1.49426 0.02
    4 3 -5 1 2 o 8277.174 8452.031 0.00 1.50177 1.40
    3 2 6 1 1 o 486.849 550.365 180.00 1.49420 0.12
    2 6 4 1 2 o 8798.531 8431.356 180.00 1.50460 1.00
    3 6 -3 1 2 o 783.503 911.393 180.00 1.49669 0.11
    1 7 -4 1 2 o 379.124 420.325 180.00 1.49869 0.04
    3 3 -7 1 2 o 60.547 69.692 180.00 1.49426 0.01
    3 2 6 1 2 o 475.654 550.365 180.00 1.49420 0.06
    5 0 -1 1 1 o 1875.405 2224.774 0.00 1.48902 0.36
    1 0 -9 1 1 o 1612.474 2061.251 180.00 1.48774 0.23
    4 4 2 1 1 o 1.380 2.040 180.00 1.48665 0.00
    5 0 -1 1 2 o 1891.726 2224.774 0.00 1.48902 0.18
    1 5 -7 1 1 o 1251.572 1434.250 0.00 1.48497 0.33
    2 3 7 1 1 o 1107.012 1230.331 180.00 1.48429 0.27
    1 0 -9 1 2 o 1882.941 2061.251 180.00 1.48774 0.14
    4 4 2 1 2 o 1.783 2.040 180.00 1.48665 0.00
    2 3 -8 1 1 o 183.212 197.675 0.00 1.48265 0.05
    4 2 4 1 1 o 9467.212 9805.363 0.00 1.47813 2.49
    2 7 -3 1 1 o -0.013 0.001 180.00 1.48231 0.00
    4 4 -4 1 1 o 789.273 925.368 0.00 1.48533 0.26
    1 5 -7 1 2 o 1343.587 1434.250 0.00 1.48497 0.18
    0 8 0 1 1 o 48107.01 53856.27 180.00 1.48444 5.35
    2 3 7 1 2 o 1167.211 1230.331 180.00 1.48429 0.14
    0 5 7 1 1 o 0.675 0.754 0.00 1.48300 0.00
    2 3 -8 1 2 o 193.592 197.675 0.00 1.48265 0.03
    4 2 4 1 2 o 9217.325 9805.363 0.00 1.47813 1.21
    2 7 -3 1 2 o -0.004 0.001 180.00 1.48231 0.00
    4 4 -4 1 2 o 861.743 925.368 0.00 1.48533 0.14
    5 1 -1 1 1 o 634.467 664.580 0.00 1.47745 0.23
    0 8 0 1 2 o 50943.79 53856.27 180.00 1.48444 2.82
    1 1 -9 1 1 o 163.523 176.361 0.00 1.47620 0.04
    2 7 2 1 1 o 4030.438 4352.594 180.00 1.48286 0.92
    0 5 7 1 2 o 0.729 0.754 0.00 1.48300 0.00
    5 1 -1 1 2 o 628.623 664.580 0.00 1.47745 0.12
    5 1 -2 1 1 o 4583.645 4840.557 0.00 1.47264 1.68
    1 1 -9 1 2 o 168.702 176.361 0.00 1.47620 0.02
    2 7 2 1 2 o 4263.823 4352.594 180.00 1.48286 0.49
    4 2 -6 1 1 o 298.592 320.749 0.00 1.47597 0.10
    0 6 6 1 1 o 718.362 773.731 0.00 1.47588 0.17
    0 8 1 1 1 o 4721.746 5069.168 180.00 1.47527 1.04
    3 4 5 1 1 o 1055.797 1149.952 0.00 1.47071 0.25
    3 6 2 1 1 o 6294.350 6652.672 0.00 1.47432 1.51
    1 6 -6 1 1 o 6156.827 6460.680 180.00 1.47333 1.54
    5 1 -2 1 2 o 4213.104 4840.557 0.00 1.47264 0.77
    4 2 -6 1 2 o 303.881 320.749 0.00 1.47597 0.05
    0 6 6 1 2 o 733.796 773.731 0.00 1.47588 0.09
    5 1 0 1 1 o 11556.942 13114.912 0.00 1.46421 3.94
    0 8 1 1 2 o 4749.023 5069.168 180.00 1.47527 0.52
    3 4 5 1 2 o 956.191 1149.952 0.00 1.47071 0.11
    3 6 2 1 2 o 6108.862 6652.672 0.00 1.47432 0.73
    1 6 -6 1 2 o 5762.112 6460.680 180.00 1.47333 0.72
    0 1 9 1 1 o 1081.078 1272.172 0.00 1.46538 0.29
    4 5 -1 1 1 o 2433.092 2842.105 0.00 1.46533 0.70
    5 1 0 1 2 o 11858.199 13114.912 0.00 1.46421 2.01
    3 5 4 1 1 o 683.197 764.035 180.00 1.46366 0.15
    1 3 8 1 1 o 7590.269 8500.936 180.00 1.46345 1.96
    3 1 -8 1 1 o 103.899 116.770 0.00 1.46228 0.04
    0 1 9 1 2 o 1154.467 1272.172 0.00 1.46538 0.15
    4 5 -1 1 2 o 2576.339 2842.105 0.00 1.46533 0.37
    5 0 -3 1 1 o 17136.166 18928.113 180.00 1.46123 3.09
    3 5 4 1 2 o 690.431 764.035 180.00 1.46366 0.08
    1 3 8 1 2 o 7638.119 8500.936 180.00 1.46345 0.98
    3 1 -8 1 2 o 102.160 116.770 0.00 1.46228 0.02
    5 0 -3 1 2 o 16884.699 18928.113 180.00 1.46123 1.51
    4 5 0 1 1 o 129.470 143.252 180.00 1.45671 0.03
    4 5 -2 1 1 o 685.522 769.535 180.00 1.45630 0.20
    1 4 -8 1 1 o 1422.822 1605.495 0.00 1.45587 0.36
    1 7 4 1 1 o 3120.893 3454.296 180.00 1.46239 0.68
    4 5 0 1 2 o 131.741 143.252 180.00 1.45671 0.02
    4 5 -2 1 2 o 712.592 769.535 180.00 1.45630 0.10
    1 4 -8 1 2 o 1519.913 1605.495 0.00 1.45587 0.19
    1 7 4 1 2 o 3084.256 3454.296 180.00 1.46239 0.33
    1 8 0 1 1 o 482.276 550.191 180.00 1.45527 0.11
    5 1 -3 1 1 o -0.022 0.088 180.00 1.45029 0.00
    0 4 8 1 1 o 645.930 691.371 180.00 1.44973 0.16
    5 0 1 1 1 o 9932.250 11110.794 0.00 1.44489 1.58
    1 8 0 1 2 o 529.594 550.191 180.00 1.45527 0.06
    1 8 -1 1 1 o 1438.874 1489.405 180.00 1.45088 0.31
    3 6 -4 1 1 o 2511.224 2856.760 180.00 1.44692 0.66
    5 1 -3 1 2 o -0.182 0.088 180.00 1.45029 0.00
    0 4 8 1 2 o 611.357 691.371 180.00 1.44973 0.07
    5 0 1 1 2 o 10236.201 11110.794 0.00 1.44489 0.81
    0 8 2 1 1 o 18.302 20.233 180.00 1.44873 0.00
    5 2 -1 1 1 o 2529.321 2819.554 180.00 1.44430 0.84
    1 8 -1 1 2 o 1298.088 1489.405 180.00 1.45088 0.14
    3 6 -4 1 2 o 2581.768 2856.760 180.00 1.44692 0.34
    1 2 -9 1 1 o 4859.904 5381.765 180.00 1.44313 1.25
    2 0 8 1 1 o -0.300 0.015 0.00 1.44247 0.00
    0 8 2 1 2 o 18.307 20.233 180.00 1.44873 0.00
    5 2 -1 1 2 o 2616.625 2819.554 180.00 1.44430 0.43
    5 2 -2 1 1 o 199.873 211.978 0.00 1.43981 0.06
    1 2 -9 1 2 o 5104.960 5381.765 180.00 1.44313 0.66
    1 8 1 1 1 o 6370.625 6987.042 0.00 1.44241 1.30
    2 0 8 1 2 o -0.160 0.015 0.00 1.44247 0.00
    3 3 6 1 1 o 936.311 983.901 0.00 1.43835 0.22
    5 1 1 1 1 o 1257.039 1382.566 180.00 1.43431 0.40
    5 2 -2 1 2 o 195.712 211.978 0.00 1.43981 0.03
    5 2 0 1 1 o 5954.679 6149.413 180.00 1.43192 1.89
    1 8 1 1 2 o 6676.638 6987.042 0.00 1.44241 0.68
    3 3 6 1 2 o 893.215 983.901 0.00 1.43835 0.10
    5 1 1 1 2 o 1370.894 1382.566 180.00 1.43431 0.22
    0 2 9 1 1 o 315.652 339.744 180.00 1.43302 0.08
    5 2 0 1 2 o 6104.516 6149.413 180.00 1.43192 0.97
    2 1 8 1 1 o 36.030 37.304 180.00 1.43194 0.01
    4 5 1 1 1 o 128.824 130.739 0.00 1.43135 0.03
    4 5 -3 1 1 o 11.804 11.855 0.00 1.43056 0.00
    2 1 -9 1 1 o 4136.845 4106.291 0.00 1.43027 1.09
    3 2 -8 1 1 o 558.753 557.178 0.00 1.43011 0.15
    2 5 -7 1 1 o 9.405 9.404 180.00 1.42999 0.00
    2 7 -4 1 1 o 117.896 118.047 0.00 1.42981 0.03
    0 2 9 1 2 o 339.976 339.744 180.00 1.43302 0.04
    2 1 8 1 2 o 37.046 37.304 180.00 1.43194 0.00
    4 3 4 1 1 o 1567.380 1490.461 0.00 1.42401 0.37
    2 5 6 1 1 o 6065.462 6128.463 180.00 1.43127 1.32
    4 5 1 1 2 o 129.800 130.739 0.00 1.43135 0.02
    4 5 -3 1 2 o 11.866 11.855 0.00 1.43056 0.00
    2 1 -9 1 2 o 4112.190 4106.291 0.00 1.43027 0.54
    3 2 -8 1 2 o 560.415 557.178 0.00 1.43011 0.07
    2 5 -7 1 2 o 9.506 9.404 180.00 1.42999 0.00
    1 8 -2 1 1 o 5447.020 5443.534 0.00 1.42969 1.18
    2 7 -4 1 2 o 119.506 118.047 0.00 1.42981 0.01
    4 4 3 1 1 o 2363.265 2307.327 180.00 1.42572 0.56
    4 3 4 1 2 o 1423.412 1490.461 0.00 1.42401 0.17
    2 5 6 1 2 o 6085.729 6128.463 180.00 1.43127 0.66
    2 7 3 1 1 o 399.160 397.445 180.00 1.43050 0.08
    4 4 -5 1 1 o 4403.971 4182.085 180.00 1.42417 1.30
    0 7 5 1 1 o 1188.346 1185.289 180.00 1.43004 0.26
    1 8 -2 1 2 o 5529.242 5443.534 0.00 1.42969 0.60
    4 4 3 1 2 o 2341.790 2307.327 180.00 1.42572 0.28
    1 5 7 1 1 o 1546.685 1467.756 180.00 1.42472 0.35
    2 7 3 1 2 o 397.472 397.445 180.00 1.43050 0.04
    4 4 -5 1 2 o 4009.645 4182.085 180.00 1.42417 0.59
    1 7 -5 1 1 o 1191.856 1126.920 180.00 1.42367 0.27
    0 7 5 1 2 o 1196.585 1185.289 180.00 1.43004 0.13
    4 1 5 1 1 o 1215.036 1286.828 180.00 1.41625 0.29
    3 5 -6 1 1 o 165.270 177.054 180.00 1.41976 0.05
    5 2 -3 1 1 o 3109.462 3387.878 180.00 1.41890 1.02
    4 3 -6 1 1 o 131.390 129.727 0.00 1.42208 0.04
    1 5 7 1 2 o 1432.233 1467.756 180.00 1.42472 0.16
    3 4 -7 1 1 o 74.738 82.257 180.00 1.41776 0.02
    1 7 -5 1 2 o 1063.449 1126.920 180.00 1.42367 0.12
    4 1 5 1 2 o 1316.211 1286.828 180.00 1.41625 0.16
    3 5 -6 1 2 o 166.698 177.054 180.00 1.41976 0.02
    1 6 6 1 1 o 983.522 954.069 0.00 1.42242 0.22
    3 0 7 1 1 o 10836.295 10551.085 0.00 1.41205 1.24
    2 6 -6 1 1 o 19974.973 20712.299 180.00 1.41561 4.94
    3 6 3 1 1 o 2992.293 3299.838 0.00 1.41881 0.67
    5 2 -3 1 2 o 3291.906 3387.878 180.00 1.41890 0.54
    4 3 -6 1 2 o 117.752 129.727 0.00 1.42208 0.02
    3 4 -7 1 2 o 82.273 82.257 180.00 1.41776 0.01
    1 6 6 1 2 o 865.918 954.069 0.00 1.42242 0.10
    3 0 7 1 2 o 10713.921 10551.085 0.00 1.41205 0.61
    2 6 -6 1 2 o 21340.023 20712.299 180.00 1.41561 2.63
    3 6 3 1 2 o 3214.715 3299.838 0.00 1.41881 0.36
    1 0 9 1 1 o 1049.652 1019.436 180.00 1.41118 0.13
    2 6 5 1 1 o 4210.182 4564.047 0.00 1.41665 0.86
    5 1 -4 1 1 o 6254.732 6101.513 180.00 1.41269 2.04
    2 4 7 1 1 o 1440.040 1412.010 180.00 1.40924 0.31
    4 1 -7 1 1 o 5254.625 5224.686 0.00 1.41397 1.59
    2 4 -8 1 1 o 333.174 330.240 180.00 1.40783 0.08
    1 0 9 1 2 o 1026.137 1019.436 180.00 1.41118 0.06
    5 2 1 1 1 o 1375.728 1395.867 0.00 1.40392 0.40
    1 8 2 1 1 o 4579.640 4516.081 180.00 1.41361 0.92
    2 6 5 1 2 o 4669.953 4564.047 0.00 1.41665 0.48
    5 1 -4 1 2 o 6226.330 6101.513 180.00 1.41269 1.01
    3 1 7 1 1 o 617.904 591.932 0.00 1.40217 0.13
    2 4 7 1 2 o 1380.925 1412.010 180.00 1.40924 0.15
    4 1 -7 1 2 o 5368.109 5224.686 0.00 1.41397 0.81
    2 4 -8 1 2 o 321.733 330.240 180.00 1.40783 0.04
    0 8 3 1 1 o 2355.201 2343.512 180.00 1.40752 0.47
    5 2 1 1 2 o 1529.435 1395.867 0.00 1.40392 0.22
    1 8 2 1 2 o 4634.313 4516.081 180.00 1.41361 0.47
    3 1 7 1 2 o 643.799 591.932 0.00 1.40217 0.07
    2 2 8 1 1 o 7252.704 6799.693 180.00 1.40170 1.68
    1 1 9 1 1 o 435.087 402.376 180.00 1.40132 0.10
    0 8 3 1 2 o 2292.706 2343.512 180.00 1.40752 0.23
    3 7 -1 1 1 o 777.832 708.604 0.00 1.40017 0.17
    2 2 -9 1 1 o 5455.086 4914.313 180.00 1.40013 1.38
    2 2 8 1 2 o 7433.991 6799.693 180.00 1.40170 0.86
    1 1 9 1 2 o 440.045 402.376 180.00 1.40132 0.05
    3 7 -1 1 2 o 771.179 708.604 0.00 1.40017 0.09
    2 2 -9 1 2 o 5396.074 4914.313 180.00 1.40013 0.68
    3 7 0 1 1 o 3762.973 3455.320 0.00 1.39644 0.84
    5 1 2 1 1 o 98.710 93.382 180.00 1.39069 0.03
    5 3 -1 1 1 o 562.854 544.853 180.00 1.39368 0.17
    3 7 0 1 2 o 3586.786 3455.320 0.00 1.39644 0.40
    1 3 -9 1 1 o 84.726 81.140 180.00 1.39263 0.02
    4 5 2 1 1 o 768.911 721.512 0.00 1.39174 0.18
    1 4 8 1 1 o 13471.478 12574.225 0.00 1.39136 3.05
    5 1 2 1 2 o 89.774 93.382 180.00 1.39069 0.01
    4 5 -4 1 1 o 559.877 529.635 0.00 1.39066 0.15
    1 8 -3 1 1 o 3903.167 3782.208 180.00 1.39381 0.78
    4 2 5 1 1 o 3374.117 3537.568 0.00 1.38697 0.77
    5 3 -1 1 2 o 572.331 544.853 180.00 1.39368 0.08
    5 3 -2 1 1 o 35.052 34.022 180.00 1.38964 0.01
    1 3 -9 1 2 o 82.495 81.140 180.00 1.39263 0.01
    3 7 -2 1 1 o 443.469 446.277 180.00 1.38852 0.10
    4 5 2 1 2 o 711.362 721.512 0.00 1.39174 0.08
    1 4 8 1 2 o 12252.307 12574.225 0.00 1.39136 1.38
    4 5 -4 1 2 o 508.309 529.635 0.00 1.39066 0.07
    1 8 -3 1 2 o 3987.283 3782.208 180.00 1.39381 0.39
    4 2 5 1 2 o 3327.612 3537.568 0.00 1.38697 0.38
    3 6 -5 1 1 o 218.259 230.662 0.00 1.38646 0.05
    5 3 -2 1 2 o 32.066 34.022 180.00 1.38964 0.00
    5 3 0 1 1 o 2975.468 3184.096 180.00 1.38255 0.88
    3 7 -2 1 2 o 419.102 446.277 180.00 1.38852 0.05
    0 3 9 1 1 o 3193.735 3395.971 180.00 1.38354 0.75
    3 6 -5 1 2 o 217.000 230.662 0.00 1.38646 0.03
    5 3 0 1 2 o 3034.247 3184.096 180.00 1.38255 0.45
    4 2 -7 1 1 o 12712.427 13575.715 180.00 1.38483 3.62
    3 3 -8 1 1 o 5504.975 5886.934 180.00 1.38092 1.43
    5 2 -4 1 1 o 4831.244 5138.625 0.00 1.38363 1.49
    0 3 9 1 2 o 3198.446 3395.971 180.00 1.38354 0.37
    1 7 5 1 1 o 1569.457 1680.744 0.00 1.38495 0.31
    3 5 5 1 1 o 4002.967 4165.399 180.00 1.37864 0.80
    4 2 -7 1 2 o 12653.283 13575.715 180.00 1.38483 1.79
    3 3 -8 1 2 o 5689.371 5886.934 180.00 1.38092 0.74
    3 2 7 1 1 o 185.930 210.861 0.00 1.37374 0.04
    5 2 -4 1 2 o 4834.245 5138.625 0.00 1.38363 0.74
    2 8 -1 1 1 o 2887.903 3018.344 0.00 1.37702 0.60
    1 7 5 1 2 o 1560.962 1680.744 0.00 1.38495 0.15
    3 5 5 1 2 o 3729.188 4165.399 180.00 1.37864 0.37
    3 7 1 1 1 o 1634.484 1689.976 180.00 1.37768 0.35
    2 8 0 1 1 o 0.213 0.221 180.00 1.37711 0.00
    3 2 7 1 2 o 203.865 210.861 0.00 1.37374 0.02
    2 8 -1 1 2 o 2607.304 3018.344 0.00 1.37702 0.27
    1 2 9 1 1 o 10053.678 11476.423 180.00 1.37294 2.34
    1 6 -7 1 1 o 11120.026 12053.939 0.00 1.37168 2.45
    3 7 1 1 2 o 1458.744 1689.976 180.00 1.37768 0.16
    5 3 -3 1 1 o 6733.939 7062.246 180.00 1.37082 2.02
    2 8 0 1 2 o 0.195 0.221 180.00 1.37711 0.00
    3 4 6 1 1 o 24718.738 25228.676 180.00 1.36974 5.03
    1 2 9 1 2 o 11289.058 11476.423 180.00 1.37294 1.31
    1 6 -7 1 2 o 11867.082 12053.939 0.00 1.37168 1.30
    2 7 -5 1 1 o 25.245 25.808 0.00 1.36779 0.01
    5 3 -3 1 2 o 6904.106 7062.246 180.00 1.37082 1.03
    0 6 7 1 1 o 5611.421 5738.860 180.00 1.37013 1.18
    5 0 -5 1 1 o 2549.794 2848.394 180.00 1.37237 0.39
    5 2 2 1 1 o 1466.981 1593.180 180.00 1.36294 0.38
    1 5 -8 1 1 o 797.135 824.493 0.00 1.36639 0.18
    3 4 6 1 2 o 24311.881 25228.676 180.00 1.36974 2.46
    1 8 3 1 1 o 1764.058 1904.045 0.00 1.37163 0.32
    2 7 -5 1 2 o 23.326 25.808 0.00 1.36779 0.00
    0 6 7 1 2 o 5590.691 5738.860 180.00 1.37013 0.59
    5 0 -5 1 2 o 2806.227 2848.394 180.00 1.37237 0.22
    5 2 2 1 2 o 1423.134 1593.180 180.00 1.36294 0.18
    1 5 -8 1 2 o 757.724 824.493 0.00 1.36639 0.08
    2 7 4 1 1 o 66.851 67.563 0.00 1.36857 0.01
    3 7 -3 1 1 o 1591.534 1720.749 0.00 1.36261 0.36
    1 8 3 1 2 o 1879.651 1904.045 0.00 1.37163 0.17
    2 8 -2 1 1 o 15430.063 16641.768 0.00 1.36239 3.16
    0 5 8 1 1 o 814.505 887.184 180.00 1.36131 0.18
    4 4 4 1 1 o 410.154 452.728 0.00 1.35734 0.09
    5 3 1 1 1 o 5089.213 5631.166 0.00 1.35730 1.37
    2 8 1 1 1 o 495.222 532.939 180.00 1.36264 0.09
    2 7 4 1 2 o 62.481 67.563 0.00 1.36857 0.01
    3 7 -3 1 2 o 1536.052 1720.749 0.00 1.36261 0.17
    2 8 -2 1 2 o 14841.650 16641.768 0.00 1.36239 1.51
    0 5 8 1 2 o 793.859 887.184 180.00 1.36131 0.09
    4 0 0 2 1 o 2596.936 2915.920 180.00 1.35776 0.79
    5 1 -5 1 1 o 6.620 7.489 0.00 1.36329 0.00
    4 4 4 1 2 o 429.604 452.728 0.00 1.35734 0.04
    5 3 1 1 2 o 5334.619 5631.166 0.00 1.35730 0.72
    2 8 1 1 2 o 474.438 532.939 180.00 1.36264 0.04
    4 6 -1 1 1 o 1980.798 2143.333 0.00 1.35616 0.47
    4 4 -6 1 1 o 71.796 76.660 0.00 1.35567 0.02
    2 3 8 1 1 o 473.212 502.917 180.00 1.35529 0.10
    3 6 4 1 1 o 485.162 512.384 180.00 1.35483 0.10
    4 0 0 2 2 o 2794.677 2915.920 180.00 1.35776 0.42
    5 1 -5 1 2 o 6.373 7.489 0.00 1.36329 0.00
    2 3 -9 1 1 o 2517.227 2661.429 180.00 1.35387 0.59
    4 6 -1 1 2 o 2036.663 2143.333 0.00 1.35616 0.24
    4 4 -6 1 2 o 73.628 76.660 0.00 1.35567 0.01
    0 8 4 1 1 o 18035.189 19167.434 0.00 1.35532 3.42
    2 3 8 1 2 o 486.832 502.917 180.00 1.35529 0.05
    3 6 4 1 2 o 502.562 512.384 180.00 1.35483 0.05
    2 3 -9 1 2 o 2717.930 2661.429 180.00 1.35387 0.32
    3 0 -9 1 1 o 10307.188 10015.102 0.00 1.35032 1.24
    4 6 0 1 1 o 8984.184 8610.954 0.00 1.34932 2.04
    5 0 3 1 1 o 2.757 2.629 0.00 1.34563 0.00
    0 8 4 1 2 o 18485.193 19167.434 0.00 1.35532 1.75
    4 6 -2 1 1 o 115.184 110.139 180.00 1.34899 0.03
    3 0 -9 1 2 o 10656.002 10015.102 0.00 1.35032 0.64
    1 8 -4 1 1 o 185.307 173.808 0.00 1.34647 0.04
    4 6 0 1 2 o 9195.635 8610.954 0.00 1.34932 1.04
    5 0 3 1 2 o 2.674 2.629 0.00 1.34563 0.00
    4 6 -2 1 2 o 117.514 110.139 180.00 1.34899 0.02
    4 3 5 1 1 o 1269.176 1238.543 0.00 1.34196 0.26
    1 7 -6 1 1 o 441.518 422.166 180.00 1.34491 0.09
    0 7 6 1 1 o 4629.101 4336.405 0.00 1.34685 0.93
    1 8 -4 1 2 o 175.948 173.808 0.00 1.34647 0.02
    3 7 2 1 1 o 997.672 932.734 0.00 1.34566 0.19
    4 3 5 1 2 o 1195.117 1238.543 0.00 1.34196 0.12
    3 1 -9 1 1 o 1466.084 1414.584 0.00 1.34167 0.36
    1 7 -6 1 2 o 435.444 422.166 180.00 1.34491 0.04
    4 5 3 1 1 o 4031.559 3895.694 180.00 1.34138 0.86
    0 7 6 1 2 o 4388.824 4336.405 0.00 1.34685 0.44
    5 1 3 1 1 o 571.242 618.732 180.00 1.33708 0.14
    4 5 -5 1 1 o 2584.176 2541.882 180.00 1.34008 0.66
    3 7 2 1 2 o 952.228 932.734 0.00 1.34566 0.09
    5 3 -4 1 1 o 110.187 112.670 0.00 1.33893 0.03
    3 1 -9 1 2 o 1341.086 1414.584 0.00 1.34167 0.17
    4 5 3 1 2 o 3667.892 3895.694 180.00 1.34138 0.39
    4 3 -7 1 1 o 18.060 17.755 0.00 1.34002 0.00
    5 1 3 1 2 o 565.210 618.732 180.00 1.33708 0.07
    4 5 -5 1 2 o 2341.064 2541.882 180.00 1.34008 0.30
    5 3 -4 1 2 o 104.969 112.670 0.00 1.33893 0.01
    3 5 -7 1 1 o 2887.487 3113.601 0.00 1.33474 0.69
    2 8 -3 1 1 o 1806.538 1950.320 0.00 1.33455 0.36
    5 4 -1 1 1 o 117.372 126.673 180.00 1.33100 0.03
    5 2 -5 1 1 o 481.326 520.953 0.00 1.33712 0.13
    4 3 -7 1 2 o 16.284 17.755 0.00 1.34002 0.00
    4 0 6 1 1 o 4740.091 5088.897 0.00 1.33045 0.48
    3 3 7 1 1 o 1065.716 1136.578 0.00 1.32997 0.21
    1 1 -10 1 1 o 77.093 86.179 180.00 1.33195 0.02
    3 5 -7 1 2 o 2843.078 3113.601 0.00 1.33474 0.34
    2 8 -3 1 2 o 1787.679 1950.320 0.00 1.33455 0.18
    5 4 -1 1 2 o 122.947 126.673 180.00 1.33100 0.02
    5 2 -5 1 2 o 478.210 520.953 0.00 1.33712 0.07
    4 0 6 1 2 o 4926.051 5088.897 0.00 1.33045 0.25
    1 4 -9 1 1 o 166.311 177.096 180.00 1.33008 0.03
    3 3 7 1 2 o 1101.527 1136.578 0.00 1.32997 0.11
    2 8 2 1 1 o 7824.981 8420.882 180.00 1.33495 1.41
    1 3 9 1 1 o 44.046 46.341 180.00 1.32924 0.01
    4 6 1 1 1 o 51.912 55.278 0.00 1.32909 0.01
    0 0 10 1 1 o 3803.184 3981.893 0.00 1.32900 0.41
    1 1 -10 1 2 o 82.651 86.179 180.00 1.33195 0.01
    4 6 -3 1 1 o 183.355 190.355 0.00 1.32846 0.04
    2 6 -7 1 1 o 309.030 319.517 180.00 1.32800 0.06
    2 5 7 1 1 o 438.670 451.997 0.00 1.32762 0.09
    5 4 -2 1 1 o 8074.158 8328.244 180.00 1.32748 2.18
    1 4 -9 1 2 o 172.793 177.096 180.00 1.33008 0.02
    2 5 -8 1 1 o 2029.371 2093.284 0.00 1.32644 0.45
    2 8 2 1 2 o 7631.396 8420.882 180.00 1.33495 0.68
    1 3 9 1 2 o 44.758 46.341 180.00 1.32924 0.00
    4 6 1 1 2 o 52.686 55.278 0.00 1.32909 0.01
    0 0 10 1 2 o 3838.157 3981.893 0.00 1.32900 0.21
    4 1 6 1 1 o 5646.667 6085.383 0.00 1.32218 1.14
    4 0 -8 1 1 o 4705.240 4878.533 180.00 1.32824 0.62
    4 6 -3 1 2 o 181.897 190.355 0.00 1.32846 0.02
    3 7 -4 1 1 o 2032.773 2150.619 180.00 1.32473 0.43
    2 6 -7 1 2 o 302.151 319.517 180.00 1.32800 0.03
    5 4 0 1 1 o 3554.970 3773.655 180.00 1.32129 0.90
    2 5 7 1 2 o 422.338 451.997 0.00 1.32762 0.04
    5 4 -2 1 2 o 7775.986 8328.244 180.00 1.32748 1.05
    2 6 6 1 1 o 1291.539 1352.198 0.00 1.32902 0.23
    5 3 2 1 1 o 567.729 588.197 0.00 1.32016 0.14
    2 5 -8 1 2 o 1921.843 2093.284 0.00 1.32644 0.21
    0 4 9 1 1 o 328.745 355.680 0.00 1.32215 0.07
    4 0 -8 1 2 o 4620.982 4878.533 180.00 1.32824 0.30
    4 1 6 1 2 o 5914.763 6085.383 0.00 1.32218 0.60
    3 7 -4 1 2 o 2021.724 2150.619 180.00 1.32473 0.21
    5 4 0 1 2 o 3673.044 3773.655 180.00 1.32129 0.46
    0 1 10 1 1 o 1814.982 1899.217 180.00 1.32075 0.40
    2 6 6 1 2 o 1305.538 1352.198 0.00 1.32902 0.12
    5 3 2 1 2 o 576.768 588.197 0.00 1.32016 0.07
    3 4 -8 1 1 o 6356.245 6536.641 0.00 1.31987 1.45
    3 6 -6 1 1 o 1095.611 1128.134 0.00 1.31979 0.24
    0 4 9 1 2 o 347.135 355.680 0.00 1.32215 0.03
    1 6 7 1 1 o 1559.089 1690.489 180.00 1.32378 0.31
    0 1 10 1 2 o 1855.473 1899.217 180.00 1.32075 0.20
    4 1 -8 1 1 o 5497.513 5663.284 180.00 1.32001 1.43
    3 2 -9 1 1 o 1512.551 1536.703 0.00 1.31670 0.36
    3 4 -8 1 2 o 6429.938 6536.641 0.00 1.31987 0.73
    3 6 -6 1 2 o 1108.833 1128.134 0.00 1.31979 0.12
    5 2 3 1 1 o 3792.565 3633.208 0.00 1.31236 0.88
    1 6 7 1 2 o 1623.784 1690.489 180.00 1.32378 0.16
    1 8 4 1 1 o 78.597 80.892 0.00 1.31996 0.01
    4 1 -8 1 2 o 5564.617 5663.284 180.00 1.32001 0.72
    3 2 -9 1 2 o 1582.153 1536.703 0.00 1.31670 0.19
    1 5 8 1 1 o 1501.245 1418.077 0.00 1.31264 0.30
    5 2 3 1 2 o 3347.487 3633.208 0.00 1.31236 0.38
    1 8 4 1 2 o 79.597 80.892 0.00 1.31996 0.01
    5 4 -3 1 1 o 589.610 587.576 0.00 1.31104 0.16
    0 9 1 1 1 o 191.329 183.936 180.00 1.31305 0.03
    1 5 8 1 2 o 1301.628 1418.077 0.00 1.31264 0.13
    2 0 -10 1 1 o 1295.616 1438.496 180.00 1.30887 0.14
    5 4 -3 1 2 o 536.810 587.576 0.00 1.31104 0.07
    1 2 -10 1 1 o 16728.373 18286.557 0.00 1.30751 3.61
    0 9 1 1 2 o 173.176 183.936 180.00 1.31305 0.01
    2 0 -10 1 2 o 1336.961 1438.496 180.00 1.30887 0.07
    2 1 9 1 1 o 1350.362 1399.420 0.00 1.30240 0.27
    1 2 -10 1 2 o 17366.393 18286.557 0.00 1.30751 1.87
    5 4 1 1 1 o 11.296 12.497 180.00 1.29920 0.00
    2 1 9 1 2 o 1247.641 1399.420 0.00 1.30240 0.12
    4 2 6 1 1 o 1496.062 1665.084 0.00 1.29826 0.28
    2 1 -10 1 1 o 1805.316 1923.323 0.00 1.30099 0.40
    5 1 -6 1 1 o 3681.952 3970.976 180.00 1.30595 1.01
    1 7 6 1 1 o 4.105 4.443 180.00 1.30585 0.00
    2 7 -6 1 1 o 610.673 660.868 180.00 1.30057 0.12
    3 7 3 1 1 o 721.207 743.216 180.00 1.30306 0.13
    5 4 1 1 2 o 12.200 12.497 180.00 1.29920 0.00
    4 2 6 1 2 o 1620.637 1665.084 0.00 1.29826 0.15
    2 1 -10 1 2 o 1712.932 1923.323 0.00 1.30099 0.19
    5 1 -6 1 2 o 3842.880 3970.976 180.00 1.30595 0.52
    1 7 6 1 2 o 4.315 4.443 180.00 1.30585 0.00
    2 4 8 1 1 o 751.073 817.302 180.00 1.29744 0.15
    2 7 -6 1 2 o 611.951 660.868 180.00 1.30057 0.06
    4 6 2 1 1 o 2555.338 2750.817 0.00 1.29720 0.53
    3 7 3 1 2 o 665.820 743.216 180.00 1.30306 0.06
    0 2 10 1 1 o 1561.470 1650.162 0.00 1.29691 0.33
    2 7 5 1 1 o 72.176 75.780 0.00 1.30138 0.01
    4 6 -4 1 1 o 11838.298 12268.532 180.00 1.29632 2.69
    4 2 -8 1 1 o 9364.102 9642.805 180.00 1.29621 2.32
    1 9 0 1 1 o 584.113 661.510 180.00 1.29889 0.10
    2 4 -9 1 1 o 10030.688 10305.387 180.00 1.29619 2.13
    2 8 -4 1 1 o 959.440 985.544 0.00 1.29585 0.18
    1 9 -1 1 1 o 771.429 791.394 0.00 1.29577 0.14
    3 5 6 1 1 o 216.875 222.651 180.00 1.29444 0.04
    2 4 8 1 2 o 798.337 817.302 180.00 1.29744 0.08
    4 6 2 1 2 o 2696.690 2750.817 0.00 1.29720 0.28
    5 3 -5 1 1 o 55.673 58.677 180.00 1.29665 0.02
    0 2 10 1 2 o 1631.001 1650.162 0.00 1.29691 0.17
    5 3 -5 1 2 o 58.481 58.677 180.00 1.29665 0.01
    2 7 5 1 2 o 66.724 75.780 0.00 1.30138 0.01
    4 6 -4 1 2 o 12336.518 12268.532 180.00 1.29632 1.40
    1 9 0 1 2 o 646.674 661.510 180.00 1.29889 0.05
    4 2 -8 1 2 o 9743.468 9642.805 180.00 1.29621 1.20
    2 4 -9 1 2 o 10424.121 10305.387 180.00 1.29619 1.11
    2 8 -4 1 2 o 1000.298 985.544 0.00 1.29585 0.09
    1 9 -1 1 2 o 806.203 791.394 0.00 1.29577 0.07
    3 1 8 1 1 o 667.258 640.975 0.00 1.28891 0.13
    0 9 2 1 1 o 71.965 73.817 180.00 1.29424 0.01
    2 8 3 1 1 o 719.703 740.514 180.00 1.29636 0.12
    1 8 -5 1 1 o 27.118 26.693 180.00 1.29127 0.00
    3 5 6 1 2 o 226.353 222.651 180.00 1.29444 0.02
    0 8 5 1 1 o 1966.633 2017.631 0.00 1.29602 0.36
    4 4 5 1 1 o 1728.911 1628.762 180.00 1.28573 0.33
    3 1 8 1 2 o 678.888 640.975 0.00 1.28891 0.06
    0 9 2 1 2 o 75.169 73.817 180.00 1.29424 0.01
    2 8 3 1 2 o 746.994 740.514 180.00 1.29636 0.06
    1 8 -5 1 2 o 28.046 26.693 180.00 1.29127 0.00
    0 8 5 1 2 o 2051.584 2017.631 0.00 1.29602 0.19
    1 9 1 1 1 o 79.332 76.548 180.00 1.28972 0.01
    4 5 4 1 1 o 1681.520 1581.434 0.00 1.28396 0.32
    3 6 5 1 1 o 2.443 2.212 180.00 1.28657 0.00
    4 4 5 1 2 o 1711.155 1628.762 180.00 1.28573 0.16
    4 4 -7 1 1 o 1605.852 1510.014 180.00 1.28402 0.39
    1 9 1 1 2 o 81.995 76.548 180.00 1.28972 0.01
    4 5 4 1 2 o 1597.399 1581.434 0.00 1.28396 0.15
    5 1 4 1 1 o 6685.193 6446.822 180.00 1.27726 1.40
    3 6 5 1 2 o 2.446 2.212 180.00 1.28657 0.00
    5 4 -4 1 1 o 1264.401 1194.620 0.00 1.28306 0.32
    4 5 -6 1 1 o 1869.805 1780.125 0.00 1.28254 0.43
    2 2 9 1 1 o 12839.027 12423.716 180.00 1.27952 2.56
    2 2 -10 1 1 o 6578.267 6197.435 180.00 1.27818 1.39
    4 4 -7 1 2 o 1529.859 1510.014 180.00 1.28402 0.18
    1 9 -2 1 1 o 244.851 241.981 180.00 1.28060 0.04
    5 1 4 1 2 o 6441.227 6446.822 180.00 1.27726 0.67
    5 4 -4 1 2 o 1223.327 1194.620 0.00 1.28306 0.15
    4 5 -6 1 2 o 1844.731 1780.125 0.00 1.28254 0.21
    2 2 9 1 2 o 12597.986 12423.716 180.00 1.27952 1.25
    3 4 7 1 1 o 536.495 541.227 180.00 1.27517 0.10
    5 2 -6 1 1 o 23.115 21.804 180.00 1.28288 0.01
    3 3 -9 1 1 o 537.811 510.711 0.00 1.27801 0.11
    2 2 -10 1 2 o 6086.019 6197.435 180.00 1.27818 0.64
    3 7 -5 1 1 o 1119.928 1068.571 180.00 1.27786 0.23
    1 9 -2 1 2 o 253.395 241.981 180.00 1.28060 0.02
    5 3 3 1 1 o 2085.791 2087.508 0.00 1.27403 0.45
    1 6 -8 1 1 o 403.879 395.761 0.00 1.27659 0.08
    3 4 7 1 2 o 533.917 541.227 180.00 1.27517 0.05
    5 2 -6 1 2 o 22.423 21.804 180.00 1.28288 0.00
    3 3 -9 1 2 o 504.538 510.711 0.00 1.27801 0.05
    3 7 -5 1 2 o 1061.068 1068.571 180.00 1.27786 0.11
    1 4 9 1 1 o 61.725 62.177 180.00 1.27453 0.01
    5 3 3 1 2 o 2074.233 2087.508 0.00 1.27403 0.22
    3 8 -1 1 1 o 15992.094 15976.503 180.00 1.27366 3.01
    1 6 -8 1 2 o 396.337 395.761 0.00 1.27659 0.04
    1 1 10 1 1 o 157.785 157.852 0.00 1.27040 0.03
    1 3 -10 1 1 o 1129.055 1127.652 180.00 1.26960 0.23
    0 6 8 1 1 o 5.840 5.895 180.00 1.27245 0.00
    1 4 9 1 2 o 61.261 62.177 180.00 1.27453 0.01
    3 8 0 1 1 o 2.726 2.744 180.00 1.27085 0.00
    3 8 -1 1 2 o 15938.464 15976.503 180.00 1.27366 1.49
    1 1 10 1 2 o 166.095 157.852 0.00 1.27040 0.02
    3 2 8 1 1 o 456.052 417.694 180.00 1.26672 0.09
    5 4 2 1 1 o 1469.891 1334.417 0.00 1.26651 0.31
    1 3 -10 1 2 o 1260.925 1127.652 180.00 1.26960 0.13
    0 6 8 1 2 o 5.888 5.895 180.00 1.27245 0.00
    3 8 0 1 2 o 2.795 2.744 180.00 1.27085 0.00
    3 2 8 1 2 o 457.158 417.694 180.00 1.26672 0.04
    1 7 -7 1 1 o 2624.102 2335.521 180.00 1.26626 0.49
    5 4 2 1 2 o 1438.569 1334.417 0.00 1.26651 0.15
    3 8 -2 1 1 o 3398.153 2943.744 0.00 1.26487 0.64
    5 5 -1 1 1 o 3037.033 2929.219 180.00 1.26159 0.70
    1 9 2 1 1 o 20.043 20.125 180.00 1.26901 0.00
    4 3 6 1 1 o 1020.572 995.002 0.00 1.26112 0.18
    1 7 -7 1 2 o 2494.828 2335.521 180.00 1.26626 0.23
    0 7 7 1 1 o 116.332 99.810 0.00 1.26504 0.02
    0 9 3 1 1 o 367.707 320.604 0.00 1.26460 0.06
    3 8 -2 1 2 o 3059.246 2943.744 0.00 1.26487 0.29
    5 2 4 1 1 o 3547.950 3491.731 0.00 1.25566 0.72
    5 5 -2 1 1 o 935.280 943.429 180.00 1.25859 0.23
    5 5 -1 1 2 o 2905.281 2929.219 180.00 1.26159 0.34
    1 9 2 1 2 o 23.225 20.125 180.00 1.26901 0.00
    4 3 6 1 2 o 990.639 995.002 0.00 1.26112 0.09
    1 5 -9 1 1 o 228.933 225.289 180.00 1.26081 0.04
    0 3 10 1 1 o 9.974 10.053 180.00 1.25989 0.00
    0 3 10 1 2 o 10.168 10.053 180.00 1.25989 0.00
    0 7 7 1 2 o 103.858 99.810 0.00 1.26504 0.01
    4 3 -8 1 1 o 4123.692 4166.226 180.00 1.25925 0.96
    0 9 3 1 2 o 331.119 320.604 0.00 1.26460 0.03
    5 2 4 1 2 o 3471.739 3491.731 0.00 1.25566 0.35
    5 5 -2 1 2 o 960.862 943.429 180.00 1.25859 0.12
    1 5 -9 1 2 o 224.360 225.289 180.00 1.26081 0.02
    1 8 5 1 1 o 8335.289 7965.244 180.00 1.26217 1.40
    3 8 1 1 1 o 817.483 806.595 180.00 1.25667 0.14
    5 5 0 1 1 o 1114.881 1116.381 0.00 1.25332 0.26
    4 3 -8 1 2 o 4251.416 4166.226 180.00 1.25925 0.49
    4 6 3 1 1 o 3631.203 3556.072 180.00 1.25612 0.67
    4 6 -5 1 1 o 2274.188 2248.423 180.00 1.25506 0.50
    1 9 -3 1 1 o 539.107 536.326 180.00 1.25463 0.09
    1 8 5 1 2 o 7838.314 7965.244 180.00 1.26217 0.65
    0 5 9 1 1 o 99.525 99.755 0.00 1.25405 0.02
    4 7 -1 1 1 o 5697.859 5709.018 0.00 1.25402 1.14
    3 8 1 1 2 o 804.170 806.595 180.00 1.25667 0.07
    5 5 0 1 2 o 1049.239 1116.381 0.00 1.25332 0.12
    4 6 3 1 2 o 3548.415 3556.072 180.00 1.25612 0.32
    3 5 -8 1 1 o 2569.043 2599.445 0.00 1.25211 0.54
    4 6 -5 1 2 o 2213.147 2248.423 180.00 1.25506 0.24
    1 2 10 1 1 o 2281.737 2434.123 180.00 1.24914 0.45
    1 9 -3 1 2 o 522.106 536.326 180.00 1.25463 0.05
    0 5 9 1 2 o 95.747 99.755 0.00 1.25405 0.01
    4 7 -1 1 2 o 5467.246 5709.018 0.00 1.25402 0.54
    3 6 -7 1 1 o 155.527 162.628 0.00 1.25067 0.03
    3 7 4 1 1 o 2875.812 2880.710 180.00 1.25297 0.49
    2 8 -5 1 1 o 609.201 648.265 180.00 1.24915 0.11
    3 5 -8 1 2 o 2439.970 2599.445 0.00 1.25211 0.26
    1 2 10 1 2 o 2272.171 2434.123 180.00 1.24914 0.22
    4 7 0 1 1 o 752.562 800.988 180.00 1.24861 0.15
    4 7 -2 1 1 o 873.030 926.665 0.00 1.24835 0.17
    3 6 -7 1 2 o 152.920 162.628 0.00 1.25067 0.01
    3 7 4 1 2 o 2689.464 2880.710 180.00 1.25297 0.23
    2 3 9 1 1 o 305.116 306.854 180.00 1.24392 0.05
    5 0 -7 1 1 o 7148.026 7424.054 0.00 1.25111 0.89
    2 8 -5 1 2 o 607.803 648.265 180.00 1.24915 0.05
    3 3 1 2 1 o 1163.087 1282.375 0.00 1.24597 1.21
    5 4 -5 1 1 o 675.305 715.255 0.00 1.24572 0.16
    4 7 0 1 2 o 758.659 800.988 180.00 1.24861 0.07
    2 3 -10 1 1 o 954.247 932.357 180.00 1.24270 0.19
    4 7 -2 1 2 o 888.519 926.665 0.00 1.24835 0.09
    2 8 4 1 1 o 575.353 617.449 180.00 1.24974 0.09
    3 8 -3 1 1 o 507.446 529.058 0.00 1.24519 0.10
    5 3 -6 1 1 o 4.587 4.858 0.00 1.24702 0.00
    5 5 -3 1 1 o 9708.497 9916.935 180.00 1.24456 2.24
    2 6 -8 1 1 o 1.871 1.880 0.00 1.24384 0.00
    2 3 9 1 2 o 339.011 306.854 180.00 1.24392 0.03
    5 0 -7 1 2 o 6957.508 7424.054 0.00 1.25111 0.43
    3 3 1 2 2 o 1282.136 1282.375 0.00 1.24597 0.66
    5 4 -5 1 2 o 737.080 715.255 0.00 1.24572 0.09
    6 0 -2 1 1 o 6279.335 5447.856 0.00 1.23983 0.82
    2 9 0 1 1 o 3.624 3.475 180.00 1.24241 0.00
    2 6 7 1 1 o 4.945 5.089 180.00 1.24481 0.00
    2 3 -10 1 2 o 1097.436 932.357 180.00 1.24270 0.11
    2 9 -1 1 1 o 3152.533 3027.086 180.00 1.24234 0.52
    2 8 4 1 2 o 568.368 617.449 180.00 1.24974 0.05
    3 8 -3 1 2 o 557.248 529.058 0.00 1.24519 0.05
    5 3 -6 1 2 o 4.835 4.858 0.00 1.24702 0.00
    5 5 -3 1 2 o 10731.776 9916.935 180.00 1.24456 1.24
    2 6 -8 1 2 o 2.120 1.880 0.00 1.24384 0.00
    5 1 -7 1 1 o 3.191 3.220 180.00 1.24422 0.00
    4 1 7 1 1 o 1768.938 1720.221 180.00 1.23389 0.32
    6 0 -2 1 2 o 5898.064 5447.856 0.00 1.23983 0.38
    2 9 0 1 2 o 4.147 3.475 180.00 1.24241 0.00
    2 6 7 1 2 o 5.442 5.089 180.00 1.24481 0.00
    2 9 -1 1 2 o 3545.950 3027.086 180.00 1.24234 0.30
    5 5 1 1 1 o 10076.061 9852.287 0.00 1.23441 2.13
    5 1 -7 1 2 o 3.473 3.220 180.00 1.24422 0.00
    4 1 7 1 2 o 1835.494 1720.221 180.00 1.23389 0.16
    6 1 -1 1 1 o 448.104 435.369 0.00 1.23332 0.12
    3 1 -10 1 1 o 396.345 385.836 0.00 1.23588 0.08
    6 1 -2 1 1 o 6516.276 6327.813 0.00 1.23313 1.70
    3 3 8 1 1 o 305.978 293.686 180.00 1.23216 0.05
    2 5 -9 1 1 o 1514.770 1439.952 0.00 1.23184 0.31
    5 5 1 1 2 o 10424.744 9852.287 0.00 1.23441 1.10
    1 9 3 1 1 o 317.799 268.610 180.00 1.23837 0.05
    6 1 -1 1 2 o 469.463 435.369 0.00 1.23332 0.06
    1 9 3 1 2 o 274.383 268.610 180.00 1.23837 0.02
    2 5 8 1 1 o 310.840 301.920 180.00 1.23290 0.05
    3 1 -10 1 2 o 396.149 385.836 0.00 1.23588 0.04
    6 1 -2 1 2 o 6832.560 6327.813 0.00 1.23313 0.89
    4 7 1 1 1 o 303.977 292.394 0.00 1.23252 0.06
    6 0 0 1 1 o 3186.190 2923.322 0.00 1.22956 0.38
    4 7 -3 1 1 o 232.037 221.552 0.00 1.23202 0.05
    4 1 -9 1 1 o 25.846 24.564 0.00 1.23188 0.01
    3 3 8 1 2 o 321.976 293.686 180.00 1.23216 0.03
    2 7 -7 1 1 o 0.235 0.219 0.00 1.23166 0.00
    1 8 -6 1 1 o 616.079 585.379 180.00 1.23164 0.10
    2 9 -2 1 1 o 422.180 399.753 0.00 1.23156 0.07
    2 5 -9 1 2 o 1614.280 1439.952 0.00 1.23184 0.16
    0 8 6 1 1 o 1226.460 1195.750 0.00 1.23313 0.20
    1 6 8 1 1 o 6719.777 6478.355 0.00 1.23244 1.18
    3 8 2 1 1 o 3562.579 3420.557 180.00 1.23222 0.59
    2 5 8 1 2 o 326.376 301.920 180.00 1.23290 0.03
    4 7 1 1 2 o 322.401 292.394 0.00 1.23252 0.03
    2 9 1 1 1 o 2509.575 2390.496 180.00 1.23175 0.40
    6 0 0 1 2 o 3270.383 2923.322 0.00 1.22956 0.20
    3 4 -9 1 1 o 452.999 410.940 180.00 1.22916 0.09
    4 7 -3 1 2 o 245.083 221.552 0.00 1.23202 0.02
    4 1 -9 1 2 o 27.594 24.564 0.00 1.23188 0.00
    2 7 -7 1 2 o 0.255 0.219 0.00 1.23166 0.00
    1 8 -6 1 2 o 652.740 585.379 180.00 1.23164 0.06
    2 9 -2 1 2 o 448.265 399.753 0.00 1.23156 0.04
    5 4 3 1 1 o 285.670 253.385 0.00 1.22562 0.06
    2 7 6 1 1 o 1738.251 1682.893 0.00 1.23247 0.28
    3 7 -6 1 1 o 339.745 300.164 0.00 1.22510 0.07
    0 8 6 1 2 o 1284.090 1195.750 0.00 1.23313 0.10
    5 3 4 1 1 o 872.098 774.548 0.00 1.22197 0.17
    1 6 8 1 2 o 7111.693 6478.355 0.00 1.23244 0.62
    3 8 2 1 2 o 3779.411 3420.557 180.00 1.23222 0.31
    5 0 5 1 1 o 1313.107 1192.002 180.00 1.22094 0.12
    2 9 1 1 2 o 2668.594 2390.496 180.00 1.23175 0.21
    3 4 -9 1 2 o 460.717 410.940 180.00 1.22916 0.05
    1 7 7 1 1 o 4239.529 3754.333 0.00 1.22829 0.72
    6 1 0 1 1 o 12.700 11.254 180.00 1.22302 0.00
    6 1 0 1 2 o 12.358 11.254 180.00 1.22302 0.00
    4 5 5 1 1 o 210.442 187.069 180.00 1.22284 0.04
    5 4 3 1 2 o 284.990 253.385 0.00 1.22562 0.03
    6 1 -3 1 1 o 2775.000 2467.396 0.00 1.22247 0.71
    2 7 6 1 2 o 1848.331 1682.893 0.00 1.23247 0.15
    3 7 -6 1 2 o 338.654 300.164 0.00 1.22510 0.03
    5 3 4 1 2 o 840.058 774.548 0.00 1.22197 0.08
    1 4 -10 1 1 o 6479.939 5725.608 0.00 1.22167 1.24
    0 9 4 1 1 o 230.672 204.160 0.00 1.22633 0.04
    5 0 5 1 2 o 1260.291 1192.002 180.00 1.22094 0.05
    1 7 7 1 2 o 4266.657 3754.333 0.00 1.22829 0.36
    4 5 5 1 2 o 204.345 187.069 180.00 1.22284 0.02
    6 1 -3 1 2 o 2683.690 2467.396 0.00 1.22247 0.34
    5 2 -7 1 1 o 1371.431 1219.002 0.00 1.22423 0.32
    1 0 -11 1 1 o 5954.111 5458.324 0.00 1.21926 0.58
    4 5 -7 1 1 o 101.304 90.581 180.00 1.22137 0.02
    1 4 -10 1 2 o 6214.502 5725.608 0.00 1.22167 0.59
    0 9 4 1 2 o 230.367 204.160 0.00 1.22633 0.02
    5 5 -4 1 1 o 94.400 85.081 0.00 1.22055 0.02
    5 1 5 1 1 o 193.999 180.869 0.00 1.21454 0.04
    4 2 7 1 1 o 11276.898 10464.479 0.00 1.21438 1.95
    1 9 -4 1 1 o 916.730 842.245 0.00 1.21976 0.15
    5 2 -7 1 2 o 1359.741 1219.002 0.00 1.22423 0.16
    3 2 -10 1 1 o 17.216 17.081 0.00 1.21628 0.00
    1 0 -11 1 2 o 5484.738 5458.324 0.00 1.21926 0.27
    1 3 10 1 1 o 447.062 437.340 180.00 1.21596 0.08
    4 5 -7 1 2 o 97.103 90.581 180.00 1.22137 0.01
    5 5 -4 1 2 o 89.372 85.081 0.00 1.22055 0.01
    3 6 6 1 1 o 4380.726 4219.391 180.00 1.21733 0.71
    5 1 5 1 2 o 182.340 180.869 0.00 1.21454 0.02
    4 2 7 1 2 o 10521.109 10464.479 0.00 1.21438 0.91
    1 9 -4 1 2 o 860.866 842.245 0.00 1.21976 0.07
    4 4 6 1 1 o 124.466 114.428 180.00 1.21411 0.02
    6 2 -1 1 1 o 78.217 72.832 0.00 1.21384 0.02
    3 5 7 1 1 o 143.197 131.911 180.00 1.21375 0.02
    6 2 -2 1 1 o 607.276 563.143 0.00 1.21366 0.15
    3 8 -4 1 1 o 44.339 43.382 0.00 1.21609 0.01
    3 2 -10 1 2 o 18.199 17.081 0.00 1.21628 0.00
    3 8 -4 1 2 o 45.612 43.382 0.00 1.21609 0.00
    0 4 10 1 1 o 180.293 170.300 180.00 1.21301 0.03
    1 3 10 1 2 o 461.054 437.340 180.00 1.21596 0.04
    1 1 -11 1 1 o 1744.408 1657.066 0.00 1.21289 0.33
    3 6 6 1 2 o 4599.826 4219.391 180.00 1.21733 0.37
    4 4 6 1 2 o 114.309 114.428 180.00 1.21411 0.01
    6 2 -1 1 2 o 72.521 72.832 0.00 1.21384 0.01
    3 5 7 1 2 o 130.960 131.911 180.00 1.21375 0.01
    6 2 -2 1 2 o 559.240 563.143 0.00 1.21366 0.07
    1 5 9 1 1 o 128.939 120.847 0.00 1.21319 0.02
    0 4 10 1 2 o 167.365 170.300 180.00 1.21301 0.02
    4 2 -9 1 1 o 1135.714 1103.438 0.00 1.21246 0.24
    1 1 -11 1 2 o 1622.250 1657.066 0.00 1.21289 0.15
    4 4 -8 1 1 o 3.122 2.923 0.00 1.21244 0.00
    4 6 4 1 1 o 9606.889 9585.459 180.00 1.20860 1.60
    2 9 -3 1 1 o 2865.458 2882.339 0.00 1.21088 0.48
    1 5 9 1 2 o 118.956 120.847 0.00 1.21319 0.01
    4 2 -9 1 2 o 1086.322 1103.438 0.00 1.21246 0.12
    4 4 -8 1 2 o 2.834 2.923 0.00 1.21244 0.00
    6 2 0 1 1 o 453.779 466.087 0.00 1.20401 0.11
    2 9 2 1 1 o 12.201 12.262 180.00 1.21118 0.00
    5 5 2 1 1 o 44.046 43.381 180.00 1.20628 0.01
    4 7 -4 1 1 o 2345.609 2314.051 0.00 1.20626 0.47
    6 1 1 1 1 o 3527.524 3692.648 180.00 1.20299 0.81
    6 0 -4 1 1 o 5582.966 5544.316 180.00 1.20832 0.71
    4 6 4 1 2 o 9699.896 9585.459 180.00 1.20860 0.81
    2 9 -3 1 2 o 2918.185 2882.339 0.00 1.21088 0.24
    4 6 -6 1 1 o 1135.884 1120.051 180.00 1.20742 0.24
    4 7 2 1 1 o 1759.582 1731.177 180.00 1.20696 0.30
    6 2 0 1 2 o 429.051 466.087 0.00 1.20401 0.05
    6 2 -3 1 1 o 6.785 7.029 180.00 1.20349 0.00
    2 9 2 1 2 o 12.382 12.262 180.00 1.21118 0.00
    5 5 2 1 2 o 41.629 43.381 180.00 1.20628 0.00
    4 7 -4 1 2 o 2222.841 2314.051 0.00 1.20626 0.22
    6 1 1 1 2 o 3489.322 3692.648 180.00 1.20299 0.40
    6 0 -4 1 2 o 5579.617 5544.316 180.00 1.20832 0.36
    0 1 11 1 1 o 39.895 42.995 180.00 1.20198 0.01
    4 6 -6 1 2 o 1101.745 1120.051 180.00 1.20742 0.11
    4 7 2 1 2 o 1685.003 1731.177 180.00 1.20696 0.14
    6 2 -3 1 2 o 6.532 7.029 180.00 1.20349 0.00
    6 1 -4 1 1 o 18.259 19.411 0.00 1.20212 0.00
    5 4 -6 1 1 o 7335.420 7927.339 0.00 1.20151 1.65
    0 1 11 1 2 o 42.311 42.995 180.00 1.20198 0.00
    2 0 10 1 1 o 4198.627 4282.570 0.00 1.19899 0.38
    2 4 9 1 1 o 3774.110 3821.045 180.00 1.19874 0.64
    5 2 5 1 1 o 26.153 25.863 180.00 1.19592 0.00
    2 4 -10 1 1 o 0.879 0.887 180.00 1.19765 0.00
    1 8 6 1 1 o 342.674 371.490 0.00 1.20143 0.05
    6 1 -4 1 2 o 18.998 19.411 0.00 1.20212 0.00
    5 4 -6 1 2 o 7845.868 7927.339 0.00 1.20151 0.88
    2 0 10 1 2 o 4324.492 4282.570 0.00 1.19899 0.20
    3 7 5 1 1 o 4.822 4.841 0.00 1.19839 0.00
    2 4 9 1 2 o 3883.426 3821.045 180.00 1.19874 0.33
    5 2 5 1 2 o 26.833 25.863 180.00 1.19592 0.00
    3 0 9 1 1 o 18201.547 17856.314 0.00 1.19566 1.61
    1 9 4 1 1 o 1171.817 1245.997 0.00 1.19995 0.18
    2 8 -6 1 1 o 7860.911 7938.761 180.00 1.19732 1.37
    2 4 -10 1 2 o 0.920 0.887 180.00 1.19765 0.00
    3 8 3 1 1 o 8319.130 8537.928 0.00 1.19926 1.30
    1 2 -11 1 1 o 4588.686 4384.815 0.00 1.19434 0.86
    1 8 6 1 2 o 369.660 371.490 0.00 1.20143 0.03
    2 8 5 1 1 o 297.577 299.533 0.00 1.19795 0.04
    3 7 5 1 2 o 4.952 4.841 0.00 1.19839 0.00
    2 1 10 1 1 o 76.208 71.934 0.00 1.19292 0.02
    3 0 9 1 2 o 18613.947 17856.314 0.00 1.19566 0.82
    1 9 4 1 2 o 1230.743 1245.997 0.00 1.19995 0.09
    2 8 -6 1 2 o 8267.225 7938.761 180.00 1.19732 0.72
    2 1 -11 1 1 o 2.920 2.828 180.00 1.19173 0.00
    3 8 3 1 2 o 8538.411 8537.928 0.00 1.19926 0.66
    1 2 -11 1 2 o 4593.628 4384.815 0.00 1.19434 0.43
    2 8 5 1 2 o 311.359 299.533 0.00 1.19795 0.02
    2 1 10 1 2 o 80.477 71.934 0.00 1.19292 0.01
    5 6 -1 1 1 o 2989.458 2755.493 0.00 1.18989 0.60
    3 1 9 1 1 o 23.265 20.976 0.00 1.18965 0.00
    2 1 -11 1 2 o 3.039 2.828 180.00 1.19173 0.00
    5 3 -7 1 1 o 1979.340 1895.929 0.00 1.19295 0.44
    3 4 8 1 1 o 394.799 364.419 180.00 1.18820 0.07
    1 7 -8 1 1 o 695.992 645.025 0.00 1.19031 0.12
    6 2 1 1 1 o 1152.204 1131.497 0.00 1.18489 0.27
    5 6 -2 1 1 o 1348.946 1247.544 180.00 1.18738 0.28
    5 6 -1 1 2 o 2964.851 2755.493 0.00 1.18989 0.29
    1 6 -9 1 1 o 6218.544 5687.192 0.00 1.18924 1.09
    3 1 9 1 2 o 22.845 20.976 0.00 1.18965 0.00
    4 3 7 1 1 o 1109.101 1092.070 180.00 1.18382 0.18
    5 5 -5 1 1 o 126.391 117.293 0.00 1.18827 0.03
    3 3 -10 1 1 o 58.333 56.483 180.00 1.18558 0.01
    5 3 -7 1 2 o 2054.538 1895.929 0.00 1.19295 0.23
    3 4 8 1 2 o 374.220 364.419 180.00 1.18820 0.03
    0 10 0 1 1 o 6367.465 5887.042 180.00 1.18755 0.47
    1 7 -8 1 2 o 697.667 645.025 0.00 1.19031 0.06
    6 2 1 1 2 o 1178.027 1131.497 0.00 1.18489 0.14
    0 7 8 1 1 o 202.127 186.710 0.00 1.18695 0.03
    5 6 -2 1 2 o 1261.040 1247.544 180.00 1.18738 0.13
    0 2 11 1 1 o 280.164 278.132 0.00 1.18392 0.05
    1 6 -9 1 2 o 6061.611 5687.192 0.00 1.18924 0.53
    4 3 7 1 2 o 1147.752 1092.070 180.00 1.18382 0.09
    6 3 -1 1 1 o 4177.597 4088.656 180.00 1.18332 0.97
    6 3 -2 1 1 o 2346.375 2292.443 0.00 1.18316 0.54
    6 0 2 1 1 o 3675.031 3462.439 180.00 1.18042 0.40
    5 6 0 1 1 o 1753.283 1707.358 180.00 1.18294 0.34
    5 5 -5 1 2 o 120.484 117.293 0.00 1.18827 0.01
    3 3 -10 1 2 o 58.063 56.483 180.00 1.18558 0.01
    0 10 0 1 2 o 5932.633 5887.042 180.00 1.18755 0.22
    3 6 -8 1 1 o 2741.072 2638.568 0.00 1.18192 0.52
    5 4 4 1 1 o 3614.167 3346.445 0.00 1.17906 0.63
    6 2 -4 1 1 o 52.721 52.142 0.00 1.18405 0.01
    0 7 8 1 2 o 188.098 186.710 0.00 1.18695 0.02
    0 6 9 1 1 o 32.752 32.288 0.00 1.18356 0.01
    0 2 11 1 2 o 291.484 278.132 0.00 1.18392 0.03
    0 10 1 1 1 o 49.505 48.220 180.00 1.18284 0.01
    6 3 -1 1 2 o 4348.117 4088.656 180.00 1.18332 0.51
    6 3 -2 1 2 o 2441.655 2292.443 0.00 1.18316 0.28
    6 0 2 1 2 o 3590.081 3462.439 180.00 1.18042 0.19
    5 6 0 1 2 o 1830.467 1707.358 180.00 1.18294 0.18
    4 3 -9 1 1 o 6799.512 6547.394 180.00 1.18205 1.43
    3 8 -5 1 1 o 7816.420 7255.483 0.00 1.17953 1.36
    2 9 -4 1 1 o 3.177 3.053 0.00 1.18175 0.00
    3 6 -8 1 2 o 2855.335 2638.568 0.00 1.18192 0.27
    5 4 4 1 2 o 3343.240 3346.445 0.00 1.17906 0.29
    6 2 -4 1 2 o 54.708 52.142 0.00 1.18405 0.01
    0 6 9 1 2 o 34.110 32.288 0.00 1.18356 0.00
    2 9 3 1 1 o 3099.226 2990.547 0.00 1.18214 0.46
    0 10 1 1 2 o 51.628 48.220 180.00 1.18284 0.00
    0 9 5 1 1 o 2253.261 2169.635 0.00 1.18189 0.35
    6 1 2 1 1 o 3190.606 3244.366 180.00 1.17463 0.68
    6 3 0 1 1 o 1126.615 1149.156 0.00 1.17422 0.25
    4 3 -9 1 2 o 7126.461 6547.394 180.00 1.18205 0.75
    3 8 -5 1 2 o 7320.928 7255.483 0.00 1.17953 0.63
    5 1 -8 1 1 o 2051.288 1956.541 0.00 1.18106 0.45
    2 9 -4 1 2 o 3.293 3.053 0.00 1.18175 0.00
    1 9 -5 1 1 o 113.893 106.594 180.00 1.17828 0.02
    5 6 -3 1 1 o 1461.823 1476.569 0.00 1.17557 0.30
    2 2 10 1 1 o 2140.885 2169.709 0.00 1.17527 0.38
    2 9 3 1 2 o 3265.890 2990.547 0.00 1.18214 0.24
    0 9 5 1 2 o 2357.198 2169.635 0.00 1.18189 0.18
    6 1 2 1 2 o 3113.522 3244.366 180.00 1.17463 0.33
    2 2 -11 1 1 o 3428.258 3505.823 0.00 1.17413 0.64
    6 3 0 1 2 o 1104.554 1149.156 0.00 1.17422 0.12
    3 5 -9 1 1 o 54.532 56.383 180.00 1.17387 0.01
    6 3 -3 1 1 o 1951.895 2002.766 0.00 1.17373 0.46
    5 1 -8 1 2 o 2078.136 1956.541 0.00 1.18106 0.23
    4 7 3 1 1 o 3099.172 3182.059 180.00 1.17367 0.49
    1 4 10 1 1 o 3787.615 3892.267 0.00 1.17365 0.66
    1 9 -5 1 2 o 105.173 106.594 180.00 1.17828 0.01
    4 7 -5 1 1 o 2860.139 2964.065 180.00 1.17280 0.54
    5 6 -3 1 2 o 1421.550 1476.569 0.00 1.17557 0.15
    2 2 10 1 2 o 2081.727 2169.709 0.00 1.17527 0.19
    3 2 9 1 1 o 551.766 574.205 0.00 1.17213 0.09
    2 2 -11 1 2 o 3360.844 3505.823 0.00 1.17413 0.31
    6 1 -5 1 1 o 60.558 62.691 180.00 1.17349 0.02
    3 5 -9 1 2 o 53.490 56.383 180.00 1.17387 0.01
    6 3 -3 1 2 o 1928.893 2002.766 0.00 1.17373 0.23
    5 5 3 1 1 o 4249.503 4411.256 0.00 1.17079 0.76
    4 7 3 1 2 o 3068.590 3182.059 180.00 1.17367 0.24
    1 4 10 1 2 o 3749.551 3892.267 0.00 1.17365 0.33
    1 10 0 1 1 o 1758.364 1832.447 180.00 1.17246 0.25
    4 7 -5 1 2 o 2848.471 2964.065 180.00 1.17280 0.27
    5 3 5 1 1 o 150.375 148.753 180.00 1.16671 0.02
    3 2 9 1 2 o 548.112 574.205 0.00 1.17213 0.05
    3 7 -7 1 1 o 1442.617 1514.579 180.00 1.16922 0.26
    6 1 -5 1 2 o 59.922 62.691 180.00 1.17349 0.01
    1 8 -7 1 1 o 5037.858 5230.719 0.00 1.17039 0.82
    5 5 3 1 2 o 4250.328 4411.256 0.00 1.17079 0.38
    1 10 -1 1 1 o 537.507 559.030 180.00 1.17016 0.08
    1 5 -10 1 1 o 1089.609 1106.152 0.00 1.16734 0.20
    1 10 0 1 2 o 1749.054 1832.447 180.00 1.17246 0.12
    1 0 11 1 1 o 12397.832 12397.334 180.00 1.16705 1.12
    5 6 1 1 1 o 1052.969 1051.154 180.00 1.16701 0.20
    0 10 2 1 1 o 750.435 794.790 180.00 1.16903 0.11
    5 3 5 1 2 o 152.235 148.753 180.00 1.16671 0.01
    3 7 -7 1 2 o 1551.730 1514.579 180.00 1.16922 0.14
    1 3 -11 1 1 o 534.580 510.307 0.00 1.16524 0.10
    1 8 -7 1 2 o 5119.400 5230.719 0.00 1.17039 0.41
    0 8 7 1 1 o 673.871 707.425 0.00 1.16942 0.10
    1 10 -1 1 2 o 553.133 559.030 180.00 1.17016 0.04
    2 6 -9 1 1 o 2775.544 2675.278 180.00 1.16483 0.49
    1 5 -10 1 2 o 1147.418 1106.152 0.00 1.16734 0.10
    1 0 11 1 2 o 12798.497 12397.334 180.00 1.16705 0.58
    5 6 1 1 2 o 1085.297 1051.154 180.00 1.16701 0.10
    0 10 2 1 2 o 822.979 794.790 180.00 1.16903 0.06
    2 7 -8 1 1 o 153.327 149.314 180.00 1.16363 0.03
    2 6 8 1 1 o 10421.438 10002.388 0.00 1.16573 1.64
    3 9 -1 1 1 o 903.737 870.291 180.00 1.16485 0.15
    1 3 -11 1 2 o 512.232 510.307 0.00 1.16524 0.05
    0 8 7 1 2 o 723.640 707.425 0.00 1.16942 0.05
    2 6 -9 1 2 o 2622.264 2675.278 180.00 1.16483 0.23
    1 1 11 1 1 o 1678.087 1757.870 180.00 1.16145 0.30
    1 10 1 1 1 o 1142.045 1096.550 0.00 1.16570 0.16
    2 7 -8 1 2 o 138.701 149.314 180.00 1.16363 0.01
    4 5 6 1 1 o 1.798 2.001 0.00 1.16074 0.00
    4 8 -1 1 1 o 923.884 1001.548 0.00 1.16070 0.17
    2 6 8 1 2 o 10187.106 10002.388 0.00 1.16573 0.80
    4 0 8 1 1 o 138.524 146.040 180.00 1.15791 0.01
    3 9 0 1 1 o 966.412 954.292 180.00 1.16270 0.15
    6 2 2 1 1 o 1240.016 1303.169 180.00 1.15776 0.26
    2 7 7 1 1 o 379.239 365.341 0.00 1.16442 0.06
    0 5 10 1 1 o 627.178 678.255 0.00 1.15978 0.10
    3 9 -1 1 2 o 853.383 870.291 180.00 1.16485 0.07
    5 2 -8 1 1 o 2098.048 2035.366 180.00 1.16392 0.45
    4 5 -8 1 1 o 1688.396 1796.409 180.00 1.15928 0.34
    6 3 1 1 1 o 2171.685 2299.004 180.00 1.15646 0.46
    1 1 11 1 2 o 1683.544 1757.870 180.00 1.16145 0.15
    1 10 1 1 2 o 1115.160 1096.550 0.00 1.16570 0.08
    3 9 -2 1 1 o 1723.137 1800.820 180.00 1.15812 0.28
    4 5 6 1 2 o 1.873 2.001 0.00 1.16074 0.00
    4 8 -1 1 2 o 953.743 1001.548 0.00 1.16070 0.09
    4 0 8 1 2 o 135.185 146.040 180.00 1.15791 0.01
    3 9 0 1 2 o 882.941 954.292 180.00 1.16270 0.07
    6 2 2 1 2 o 1209.350 1303.169 180.00 1.15776 0.13
    2 7 7 1 2 o 349.759 365.341 0.00 1.16442 0.03
    4 6 5 1 1 o 100.465 106.465 0.00 1.15722 0.02
    0 5 10 1 2 o 642.005 678.255 0.00 1.15978 0.05
    5 2 -8 1 2 o 1908.638 2035.366 180.00 1.16392 0.20
    1 10 -2 1 1 o 6369.936 6690.050 180.00 1.15896 0.92
    4 5 -8 1 2 o 1696.021 1796.409 180.00 1.15928 0.17
    4 8 0 1 1 o 1381.183 1458.514 0.00 1.15640 0.23
    4 8 -2 1 1 o 1253.905 1327.830 180.00 1.15620 0.22
    6 3 1 1 2 o 2128.952 2299.004 180.00 1.15646 0.22
    4 6 -7 1 1 o 1693.117 1795.047 180.00 1.15597 0.33
    6 3 -4 1 1 o 1177.107 1253.737 180.00 1.15568 0.28
    3 8 4 1 1 o 0.207 0.230 0.00 1.15987 0.00
    0 3 11 1 1 o 18.218 19.257 0.00 1.15556 0.00
    5 6 -4 1 1 o 1054.306 1127.690 0.00 1.15527 0.21
    3 9 -2 1 2 o 1681.290 1800.820 180.00 1.15812 0.14
    4 1 8 1 1 o 44.404 47.907 180.00 1.15244 0.01
    6 2 -5 1 1 o 268.222 283.132 180.00 1.15667 0.06
    4 6 5 1 2 o 97.656 106.465 0.00 1.15722 0.01
    5 1 6 1 1 o 806.880 872.230 180.00 1.15149 0.14
    1 10 -2 1 2 o 6321.325 6690.050 180.00 1.15896 0.46
    4 0 -10 1 1 o 0.323 0.351 180.00 1.15604 0.00
    4 8 0 1 2 o 1352.299 1458.514 0.00 1.15640 0.11
    4 8 -2 1 2 o 1228.656 1327.830 180.00 1.15620 0.11
    4 6 -7 1 2 o 1662.030 1795.047 180.00 1.15597 0.16
    6 3 -4 1 2 o 1157.583 1253.737 180.00 1.15568 0.14
    3 8 4 1 2 o 0.214 0.230 0.00 1.15987 0.00
    0 3 11 1 2 o 17.953 19.257 0.00 1.15556 0.00
    5 6 -4 1 2 o 1042.413 1127.690 0.00 1.15527 0.10
    4 1 8 1 2 o 45.893 47.907 180.00 1.15244 0.00
    1 9 5 1 1 o 37.753 40.328 0.00 1.15605 0.01
    6 2 -5 1 2 o 262.652 283.132 180.00 1.15667 0.03
    5 1 6 1 2 o 833.864 872.230 180.00 1.15149 0.07
    4 0 -10 1 2 o 0.313 0.351 180.00 1.15604 0.00
    5 4 -7 1 1 o 37.394 40.415 180.00 1.15292 0.01
    1 7 8 1 1 o 671.074 727.689 0.00 1.15428 0.10
    3 9 1 1 1 o 154.210 168.881 0.00 1.15181 0.03
    1 9 5 1 2 o 36.944 40.328 0.00 1.15605 0.00
    3 0 -11 1 1 o 1989.704 2089.089 0.00 1.14850 0.19
    4 1 -10 1 1 o 1833.074 1949.628 0.00 1.15060 0.38
    5 4 -7 1 2 o 38.518 40.415 180.00 1.15292 0.00
    2 3 10 1 1 o 41.744 43.553 0.00 1.14751 0.01
    5 5 -6 1 1 o 661.749 692.719 0.00 1.14972 0.14
    2 5 9 1 1 o 111.853 117.450 180.00 1.14729 0.02
    3 6 7 1 1 o 22.862 24.086 0.00 1.14950 0.00
    1 7 8 1 2 o 671.793 727.689 0.00 1.15428 0.05
    4 4 7 1 1 o 1809.283 1727.581 0.00 1.14468 0.28
    1 6 9 1 1 o 9790.824 10191.368 0.00 1.14903 1.58
    3 9 1 1 2 o 161.602 168.881 0.00 1.15181 0.01
    2 3 -11 1 1 o 21.477 21.707 0.00 1.14644 0.00
    2 5 -10 1 1 o 2769.072 2781.455 180.00 1.14633 0.48
    3 4 -10 1 1 o 230.290 230.626 180.00 1.14627 0.04
    1 10 2 1 1 o 5500.276 5790.686 0.00 1.15034 0.77
    2 9 -5 1 1 o 4489.340 4447.331 0.00 1.14601 0.72
    3 0 -11 1 2 o 2144.460 2089.089 0.00 1.14850 0.10
    4 1 -10 1 2 o 1845.360 1949.628 0.00 1.15060 0.19
    1 2 11 1 1 o 1252.075 1207.020 180.00 1.14514 0.22
    0 10 3 1 1 o 1443.184 1497.250 180.00 1.14705 0.21
    5 5 -6 1 2 o 674.312 692.719 0.00 1.14972 0.07
    2 3 10 1 2 o 45.566 43.553 0.00 1.14751 0.00
    3 3 9 1 1 o 861.170 819.649 0.00 1.14459 0.14
    3 6 7 1 2 o 23.496 24.086 0.00 1.14950 0.00
    2 5 9 1 2 o 124.849 117.450 180.00 1.14729 0.01
    4 4 7 1 2 o 1844.440 1727.581 0.00 1.14468 0.14
    6 4 -1 1 1 o 489.005 459.455 0.00 1.14423 0.11
    6 4 -2 1 1 o 339.043 318.028 180.00 1.14408 0.08
    1 6 9 1 2 o 10218.330 10191.368 0.00 1.14903 0.82
    2 3 -11 1 2 o 23.457 21.707 0.00 1.14644 0.00
    4 8 1 1 1 o 916.300 849.332 180.00 1.14359 0.15
    2 5 -10 1 2 o 3006.985 2781.455 180.00 1.14633 0.26
    3 4 -10 1 2 o 247.319 230.626 180.00 1.14627 0.02
    1 10 2 1 2 o 5520.308 5790.686 0.00 1.15034 0.39
    4 8 -3 1 1 o 1497.467 1386.765 0.00 1.14319 0.26
    2 9 -5 1 2 o 4803.594 4447.331 0.00 1.14601 0.38
    3 1 -11 1 1 o 1306.406 1200.123 0.00 1.14316 0.24
    5 6 2 1 1 o 34.306 31.819 0.00 1.14315 0.01
    4 4 -9 1 1 o 3181.371 2934.550 0.00 1.14308 0.64
    3 9 -3 1 1 o 1.694 1.562 0.00 1.14295 0.00
    2 8 -7 1 1 o 615.466 570.853 180.00 1.14290 0.10
    2 9 4 1 1 o 582.110 588.945 180.00 1.14646 0.09
    1 2 11 1 2 o 1295.885 1207.020 180.00 1.14514 0.11
    6 1 3 1 1 o 3.410 3.160 180.00 1.13971 0.00
    0 10 3 1 2 o 1594.295 1497.250 180.00 1.14705 0.12
    3 3 9 1 2 o 875.681 819.649 0.00 1.14459 0.07
    6 4 -1 1 2 o 492.211 459.455 0.00 1.14423 0.06
    6 4 -2 1 2 o 340.166 318.028 180.00 1.14408 0.04
    4 8 1 1 2 o 912.278 849.332 180.00 1.14359 0.07
    4 8 -3 1 2 o 1497.796 1386.765 0.00 1.14319 0.13
    3 1 -11 1 2 o 1300.894 1200.123 0.00 1.14316 0.12
    5 6 2 1 2 o 34.289 31.819 0.00 1.14315 0.00
    4 4 -9 1 2 o 3182.446 2934.550 0.00 1.14308 0.32
    3 9 -3 1 2 o 1.698 1.562 0.00 1.14295 0.00
    2 8 -7 1 2 o 617.045 570.853 180.00 1.14290 0.05
    3 7 6 1 1 o 1781.700 1666.477 180.00 1.14184 0.26
    6 0 -6 1 1 o 8974.776 8320.094 180.00 1.14364 1.04
    2 9 4 1 2 o 640.803 588.945 180.00 1.14646 0.05
    2 8 6 1 1 o 2999.694 2769.934 0.00 1.14355 0.42
    6 1 3 1 2 o 3.322 3.160 180.00 1.13971 0.00
    4 2 8 1 1 o 5984.407 5641.057 180.00 1.13650 0.97
    6 4 0 1 1 o 157.927 147.932 180.00 1.13599 0.03
    3 5 8 1 1 o 61.020 58.372 0.00 1.13804 0.01
    5 2 6 1 1 o 3711.144 3464.025 0.00 1.13559 0.61
    3 8 -6 1 1 o 973.727 931.576 180.00 1.13765 0.16
    1 10 -3 1 1 o 1710.158 1576.537 180.00 1.13960 0.25
    3 7 6 1 2 o 1796.574 1666.477 180.00 1.14184 0.13
    6 0 -6 1 2 o 8961.998 8320.094 180.00 1.14364 0.52
    2 8 6 1 2 o 2981.282 2769.934 0.00 1.14355 0.21
    1 8 7 1 1 o 3867.681 3555.281 180.00 1.14021 0.57
    4 2 8 1 2 o 5886.790 5641.057 180.00 1.13650 0.48
    6 4 0 1 2 o 153.901 147.932 180.00 1.13599 0.02
    6 4 -3 1 1 o 10475.529 9752.925 180.00 1.13555 2.30
    3 5 8 1 2 o 62.142 58.372 0.00 1.13804 0.00
    5 2 6 1 2 o 3610.106 3464.025 0.00 1.13559 0.30
    3 8 -6 1 2 o 986.054 931.576 180.00 1.13765 0.08
    5 3 -8 1 1 o 241.583 230.635 180.00 1.13694 0.05
    4 2 -10 1 1 o 1282.876 1212.777 180.00 1.13473 0.25
    1 10 -3 1 2 o 1658.768 1576.537 180.00 1.13960 0.12
    4 7 4 1 1 o 105.770 100.607 0.00 1.13462 0.02
    6 1 -6 1 1 o 2509.367 2372.146 180.00 1.13837 0.57
    4 7 -6 1 1 o 962.505 924.666 180.00 1.13365 0.18
    6 3 2 1 1 o 4533.070 4456.915 180.00 1.13120 0.91
    1 8 7 1 2 o 3691.887 3555.281 180.00 1.14021 0.27
    6 4 -3 1 2 o 10156.968 9752.925 180.00 1.13555 1.11
    5 5 4 1 1 o 35.030 34.078 180.00 1.13000 0.01
    5 3 -8 1 2 o 240.043 230.635 180.00 1.13694 0.02
    4 2 -10 1 2 o 1245.469 1212.777 180.00 1.13473 0.12
    4 7 4 1 2 o 102.931 100.607 0.00 1.13462 0.01
    5 4 5 1 1 o 31.590 29.988 0.00 1.12919 0.00
    6 1 -6 1 2 o 2546.800 2372.146 180.00 1.13837 0.29
    4 7 -6 1 2 o 939.886 924.666 180.00 1.13365 0.09
    6 3 2 1 2 o 4988.183 4456.915 180.00 1.13120 0.50
    3 9 2 1 1 o 4154.535 3976.898 0.00 1.13290 0.63
    1 9 -6 1 1 o 137.845 132.560 0.00 1.13245 0.02
    0 9 6 1 1 o 65.569 62.990 0.00 1.13360 0.01
    5 5 4 1 2 o 41.120 34.078 180.00 1.13000 0.00
    5 4 5 1 2 o 34.408 29.988 0.00 1.12919 0.00
    2 10 0 1 1 o 1.625 1.608 180.00 1.13042 0.00
    2 10 -1 1 1 o 202.447 199.544 0.00 1.13037 0.03
    6 3 -5 1 1 o 1715.293 1680.384 0.00 1.13018 0.37
    3 9 2 1 2 o 4039.283 3976.898 0.00 1.13290 0.30
    1 4 -11 1 1 o 93.680 79.287 0.00 1.12786 0.02
    5 6 -5 1 1 o 4033.875 3472.562 180.00 1.12779 0.80
    3 2 -11 1 1 o 783.597 657.067 0.00 1.12760 0.14
    1 9 -6 1 2 o 137.281 132.560 0.00 1.13245 0.01
    0 9 6 1 2 o 63.655 62.990 0.00 1.13360 0.01
    6 2 3 1 1 o 654.001 621.304 180.00 1.12428 0.13
    2 10 0 1 2 o 1.846 1.608 180.00 1.13042 0.00
    2 10 -1 1 2 o 234.568 199.544 0.00 1.13037 0.02
    6 3 -5 1 2 o 1975.156 1680.384 0.00 1.13018 0.22
    1 5 10 1 1 o 2.170 1.962 0.00 1.12524 0.00
    1 4 -11 1 2 o 88.248 79.287 0.00 1.12786 0.01
    5 6 -5 1 2 o 3818.589 3472.562 180.00 1.12779 0.38
    3 2 -11 1 2 o 713.659 657.067 0.00 1.12760 0.06
    6 2 3 1 2 o 623.105 621.304 180.00 1.12428 0.06
    1 10 3 1 1 o 398.241 336.034 0.00 1.12738 0.05
    4 8 2 1 1 o 1108.751 1104.556 0.00 1.12309 0.17
    4 8 -4 1 1 o 1654.441 1642.507 180.00 1.12252 0.28
    1 5 10 1 2 o 1.967 1.962 0.00 1.12524 0.00
    6 4 1 1 1 o 4859.157 4557.568 0.00 1.11988 0.95
    1 10 3 1 2 o 358.244 336.034 0.00 1.12738 0.02
    3 9 -4 1 1 o 466.141 448.416 0.00 1.12032 0.08
    4 8 2 1 2 o 1143.808 1104.556 0.00 1.12309 0.09
    2 10 1 1 1 o 2687.047 2680.310 0.00 1.12237 0.36
    2 10 -2 1 1 o 1675.838 1669.965 0.00 1.12223 0.24
    4 8 -4 1 2 o 1766.394 1642.507 180.00 1.12252 0.15
    5 0 -9 1 1 o 1081.771 1069.143 0.00 1.12362 0.11
    2 10 -2 1 2 o 1828.831 1669.965 0.00 1.12223 0.13
    6 4 1 1 2 o 4990.530 4557.568 0.00 1.11988 0.49
    1 3 11 1 1 o 24.029 21.966 180.00 1.11941 0.00
    6 4 -4 1 1 o 171.866 156.071 0.00 1.11918 0.04
    6 2 -6 1 1 o 124.494 123.499 180.00 1.12300 0.03
    5 7 -1 1 1 o 87.615 78.834 0.00 1.11910 0.02
    0 4 11 1 1 o 11738.634 10507.698 0.00 1.11907 1.94
    1 7 -9 1 1 o 810.926 723.055 0.00 1.11856 0.13
    3 9 -4 1 2 o 491.853 448.416 0.00 1.12032 0.04
    2 10 1 1 2 o 2910.395 2680.310 0.00 1.12237 0.20
    5 7 -2 1 1 o 1264.192 1148.251 180.00 1.11701 0.24
    5 0 -9 1 2 o 1071.025 1069.143 0.00 1.12362 0.05
    1 3 11 1 2 o 24.098 21.966 180.00 1.11941 0.00
    6 4 -4 1 2 o 171.631 156.071 0.00 1.11918 0.02
    6 2 -6 1 2 o 128.350 123.499 180.00 1.12300 0.01
    5 7 -1 1 2 o 87.282 78.834 0.00 1.11910 0.01
    0 4 11 1 2 o 11660.175 10507.698 0.00 1.11907 0.96
    1 7 -9 1 2 o 800.642 723.055 0.00 1.11856 0.07
    3 6 -9 1 1 o 71.272 65.751 180.00 1.11545 0.01
    5 6 3 1 1 o 3731.027 3593.434 180.00 1.11281 0.61
    5 1 -9 1 1 o 41.805 37.547 0.00 1.11862 0.01
    0 10 4 1 1 o 5025.924 4526.483 0.00 1.11827 0.70
    5 7 -2 1 2 o 1191.221 1148.251 180.00 1.11701 0.11
    4 3 8 1 1 o 1577.313 1571.491 180.00 1.11134 0.25
    5 7 0 1 1 o 1476.762 1425.697 180.00 1.11332 0.26
    1 1 -12 1 1 o 70.529 67.913 180.00 1.11304 0.01
    5 3 6 1 1 o 210.815 213.563 180.00 1.11049 0.03
    3 6 -9 1 2 o 68.119 65.751 180.00 1.11545 0.01
    3 7 -8 1 1 o 2369.608 2291.157 0.00 1.11247 0.41
    3 8 5 1 1 o 4816.560 4325.246 0.00 1.11617 0.68
    5 6 3 1 2 o 3524.770 3593.434 180.00 1.11281 0.29
    5 1 -9 1 2 o 41.447 37.547 0.00 1.11862 0.00
    0 7 9 1 1 o 1183.870 1150.164 0.00 1.11383 0.19
    2 4 10 1 1 o 89.897 88.477 180.00 1.11175 0.01
    0 10 4 1 2 o 4948.270 4526.483 0.00 1.11827 0.35
    1 10 -4 1 1 o 420.173 405.943 0.00 1.11328 0.06
    4 3 8 1 2 o 1526.686 1571.491 180.00 1.11134 0.12
    2 4 -11 1 1 o 589.350 598.057 180.00 1.11078 0.10
    5 7 0 1 2 o 1405.509 1425.697 180.00 1.11332 0.13
    1 1 -12 1 2 o 66.585 67.913 180.00 1.11304 0.01
    5 3 6 1 2 o 211.026 213.563 180.00 1.11049 0.02
    1 6 -10 1 1 o 3424.167 3499.883 0.00 1.10985 0.56
    0 0 12 1 1 o 6216.852 6255.800 180.00 1.10750 0.53
    3 7 -8 1 2 o 2243.686 2291.157 0.00 1.11247 0.19
    4 3 -10 1 1 o 401.234 410.951 180.00 1.10969 0.08
    1 8 -8 1 1 o 2.061 2.196 0.00 1.10964 0.00
    6 0 4 1 1 o 5760.231 5612.669 180.00 1.10486 0.51
    3 8 5 1 2 o 4469.783 4325.246 0.00 1.11617 0.31
    3 4 9 1 1 o 402.560 414.188 180.00 1.10909 0.06
    0 7 9 1 2 o 1140.566 1150.164 0.00 1.11383 0.09
    2 4 10 1 2 o 85.712 88.477 180.00 1.11175 0.01
    4 2 2 2 1 o 1971.602 2089.063 0.00 1.10861 1.78
    1 10 -4 1 2 o 399.700 405.943 0.00 1.11328 0.03
    2 4 -11 1 2 o 577.375 598.057 180.00 1.11078 0.05
    5 7 -3 1 1 o 92.459 91.295 0.00 1.10716 0.02
    1 6 -10 1 2 o 3564.794 3499.883 0.00 1.10985 0.29
    0 0 12 1 2 o 6387.771 6255.800 180.00 1.10750 0.27
    4 3 -10 1 2 o 422.415 410.951 180.00 1.10969 0.04
    5 5 -7 1 1 o 4797.064 4685.741 0.00 1.10693 0.93
    1 8 -8 1 2 o 2.363 2.196 0.00 1.10964 0.00
    6 0 4 1 2 o 5762.454 5612.669 180.00 1.10486 0.26
    2 10 -3 1 1 o 5758.028 5542.727 180.00 1.10651 0.85
    3 4 9 1 2 o 430.529 414.188 180.00 1.10909 0.03
    4 2 2 2 2 o 2236.628 2089.063 0.00 1.10861 1.00
    2 9 -6 1 1 o 109.582 105.989 180.00 1.10560 0.02
    1 9 6 1 1 o 159.635 166.345 0.00 1.10883 0.02
    0 1 12 1 1 o 839.597 801.292 180.00 1.10271 0.15
    0 8 8 1 1 o 2700.523 2628.831 180.00 1.10691 0.39
    3 1 10 1 1 o 214.570 207.136 180.00 1.10260 0.03
    6 1 4 1 1 o 80.717 78.316 180.00 1.10011 0.01
    5 7 -3 1 2 o 93.643 91.295 0.00 1.10716 0.01
    5 5 -7 1 2 o 4828.784 4685.741 0.00 1.10693 0.47
    4 6 6 1 1 o 959.145 931.032 180.00 1.10417 0.14
    2 10 -3 1 2 o 5760.547 5542.727 180.00 1.10651 0.42
    3 9 3 1 1 o 276.851 272.101 0.00 1.10712 0.04
    0 6 10 1 1 o 561.439 535.073 180.00 1.10335 0.09
    2 0 -12 1 1 o 8321.857 7854.331 180.00 1.10321 0.72
    2 10 2 1 1 o 1735.033 1674.076 180.00 1.10674 0.24
    3 3 -11 1 1 o 815.102 773.530 0.00 1.10301 0.15
    4 6 -8 1 1 o 6990.447 6697.069 0.00 1.10291 1.28
    2 9 -6 1 2 o 110.637 105.989 180.00 1.10560 0.01
    2 9 5 1 1 o 947.045 903.997 0.00 1.10609 0.13
    1 9 6 1 2 o 174.534 166.345 0.00 1.10883 0.01
    0 8 8 1 2 o 2704.649 2628.831 180.00 1.10691 0.19
    0 1 12 1 2 o 830.868 801.292 180.00 1.10271 0.07
    6 3 3 1 1 o 1782.948 1719.687 0.00 1.09991 0.33
    3 1 10 1 2 o 214.409 207.136 180.00 1.10260 0.02
    5 2 -9 1 1 o 5.618 5.456 180.00 1.10403 0.00
    6 1 4 1 2 o 81.248 78.316 180.00 1.10011 0.01
    4 5 7 1 1 o 958.013 918.735 0.00 1.09963 0.14
    2 1 11 1 1 o 33.692 32.083 0.00 1.09950 0.01
    4 6 6 1 2 o 939.590 931.032 180.00 1.10417 0.07
    6 5 -1 1 1 o 403.260 384.584 0.00 1.09923 0.08
    3 5 -10 1 1 o 11.879 11.751 180.00 1.10104 0.00
    3 9 3 1 2 o 279.016 272.101 0.00 1.10712 0.02
    0 6 10 1 2 o 543.092 535.073 180.00 1.10335 0.04
    2 0 -12 1 2 o 7980.627 7854.331 180.00 1.10321 0.35
    2 10 2 1 2 o 1732.231 1674.076 180.00 1.10674 0.12
    3 3 -11 1 2 o 793.540 773.530 0.00 1.10301 0.07
    4 6 -8 1 2 o 6891.766 6697.069 0.00 1.10291 0.63
    5 4 -8 1 1 o 171.470 167.163 180.00 1.10213 0.03
    5 7 1 1 1 o 1055.169 1019.040 180.00 1.10000 0.18
    2 9 5 1 2 o 949.242 903.997 0.00 1.10609 0.06
    6 3 3 1 2 o 1781.886 1719.687 0.00 1.09991 0.17
    5 2 -9 1 2 o 5.494 5.456 180.00 1.10403 0.00
    5 0 7 1 1 o 839.797 857.562 180.00 1.09456 0.07
    6 5 -2 1 1 o 23.326 22.367 0.00 1.09909 0.00
    4 5 7 1 2 o 947.743 918.735 0.00 1.09963 0.07
    6 4 2 1 1 o 173.152 167.704 0.00 1.09690 0.03
    2 1 11 1 2 o 33.168 32.083 0.00 1.09950 0.00
    6 5 -1 1 2 o 395.421 384.584 0.00 1.09923 0.04
    1 2 -12 1 1 o 32.195 30.670 0.00 1.09866 0.00
    2 1 -12 1 1 o 559.431 525.903 0.00 1.09848 0.10
    3 5 -10 1 2 o 12.551 11.751 180.00 1.10104 0.00
    4 5 -9 1 1 o 1960.912 1862.994 0.00 1.09821 0.37
    2 7 -9 1 1 o 4.554 4.320 180.00 1.09818 0.00
    1 2 -12 1 2 o 31.493 30.670 0.00 1.09866 0.00
    5 4 -8 1 2 o 175.023 167.163 180.00 1.10213 0.02
    5 7 1 1 2 o 1058.238 1019.040 180.00 1.10000 0.09
    6 3 -6 1 1 o 1916.302 1824.075 180.00 1.09871 0.40
    5 0 7 1 2 o 855.843 857.562 180.00 1.09456 0.03
    6 5 -2 1 2 o 22.885 22.367 0.00 1.09909 0.00
    6 4 2 1 2 o 160.134 167.704 0.00 1.09690 0.02
    4 8 3 1 1 o 201.406 195.752 180.00 1.09611 0.03
    6 4 -5 1 1 o 90.206 88.177 180.00 1.09597 0.02
    2 1 -12 1 2 o 544.505 525.903 0.00 1.09848 0.05
    4 5 -9 1 2 o 1899.523 1862.994 0.00 1.09821 0.18
    2 7 -9 1 2 o 4.407 4.320 180.00 1.09818 0.00
    4 8 -5 1 1 o 135.478 133.434 180.00 1.09541 0.02
    2 7 8 1 1 o 4.909 4.641 0.00 1.09893 0.00
    6 1 -7 1 1 o 1751.913 1662.570 180.00 1.09864 0.38
    5 6 -6 1 1 o 1506.550 1531.545 0.00 1.09467 0.29
    1 10 4 1 1 o 6502.351 6166.127 0.00 1.09815 0.90
    5 1 7 1 1 o 2.193 2.209 0.00 1.08994 0.00
    6 5 0 1 1 o 1628.956 1628.369 0.00 1.09192 0.31
    6 3 -6 1 2 o 1868.043 1824.075 180.00 1.09871 0.19
    4 8 3 1 2 o 179.767 195.752 180.00 1.09611 0.01
    6 4 -5 1 2 o 82.634 88.177 180.00 1.09597 0.01
    4 8 -5 1 2 o 127.139 133.434 180.00 1.09541 0.01
    2 7 8 1 2 o 4.777 4.641 0.00 1.09893 0.00
    3 8 -7 1 1 o 1.522 1.565 0.00 1.09249 0.00
    6 1 -7 1 2 o 1705.080 1662.570 180.00 1.09864 0.18
    5 6 -6 1 2 o 1525.764 1531.545 0.00 1.09467 0.15
    1 10 4 1 2 o 6303.044 6166.127 0.00 1.09815 0.43
    4 7 5 1 1 o 171.986 170.051 180.00 1.09179 0.02
    5 1 7 1 2 o 2.080 2.209 0.00 1.08994 0.00
    2 6 -10 1 1 o 4422.763 4370.839 0.00 1.09175 0.73
    3 9 -5 1 1 o 171.976 170.194 0.00 1.09154 0.03
    6 5 -3 1 1 o 1906.999 1883.495 180.00 1.09152 0.39
    6 5 0 1 2 o 1605.734 1628.369 0.00 1.09192 0.15
    0 2 12 1 1 o 38.187 38.792 180.00 1.08872 0.01
    3 2 10 1 1 o 151.934 156.919 180.00 1.08861 0.03
    4 7 -7 1 1 o 1386.171 1378.463 180.00 1.09075 0.25
    6 2 4 1 1 o 85.451 94.440 180.00 1.08622 0.02
    2 6 9 1 1 o 1939.115 2023.669 180.00 1.09258 0.29
    5 7 -4 1 1 o 819.607 824.291 0.00 1.09016 0.15
    3 8 -7 1 2 o 1.551 1.565 0.00 1.09249 0.00
    4 7 5 1 2 o 167.764 170.051 180.00 1.09179 0.01
    2 6 -10 1 2 o 4306.556 4370.839 0.00 1.09175 0.36
    3 9 -5 1 2 o 166.568 170.194 0.00 1.09154 0.01
    6 5 -3 1 2 o 1842.644 1883.495 180.00 1.09152 0.19
    0 2 12 1 2 o 35.401 38.792 180.00 1.08872 0.00
    4 7 -7 1 2 o 1316.171 1378.463 180.00 1.09075 0.12
    3 2 10 1 2 o 139.246 156.919 180.00 1.08861 0.01
    6 2 4 1 2 o 81.167 94.440 180.00 1.08622 0.01
    5 5 5 1 1 o 1972.436 2174.392 180.00 1.08587 0.30
    2 6 9 1 2 o 2006.643 2023.669 180.00 1.09258 0.15
    2 8 -8 1 1 o 1299.235 1364.282 180.00 1.08792 0.20
    2 2 11 1 1 o 908.198 999.022 180.00 1.08563 0.14
    5 7 -4 1 2 o 766.929 824.291 0.00 1.09016 0.07
    2 2 -12 1 1 o 0.679 1.136 0.00 1.08464 0.00
    1 4 11 1 1 o 117.405 130.200 0.00 1.08614 0.02
    5 5 5 1 2 o 1835.887 2174.392 180.00 1.08587 0.14
    2 8 -8 1 2 o 1236.386 1364.282 180.00 1.08792 0.10
    2 2 11 1 2 o 834.381 999.022 180.00 1.08563 0.07
    2 8 7 1 1 o 495.003 505.709 0.00 1.08857 0.07
    1 5 -11 1 1 o 705.448 783.351 180.00 1.08469 0.12
    3 6 8 1 1 o 207.772 232.830 180.00 1.08458 0.03
    1 9 -7 1 1 o 345.160 390.688 0.00 1.08429 0.05
    2 10 -4 1 1 o 943.908 1068.985 0.00 1.08415 0.14
    2 2 -12 1 2 o 0.190 1.136 0.00 1.08464 0.00
    1 4 11 1 2 o 111.251 130.200 0.00 1.08614 0.01
    3 7 7 1 1 o 483.824 531.847 0.00 1.08530 0.07
    1 7 9 1 1 o 245.186 271.142 180.00 1.08491 0.04
    2 8 7 1 2 o 457.292 505.709 0.00 1.08857 0.03
    1 5 -11 1 2 o 630.293 783.351 180.00 1.08469 0.05
    3 6 8 1 2 o 187.526 232.830 180.00 1.08458 0.01
    1 9 -7 1 2 o 317.855 390.688 0.00 1.08429 0.03
    2 10 -4 1 2 o 883.314 1068.985 0.00 1.08415 0.07
    1 10 -5 1 1 o 285.289 348.075 0.00 1.08147 0.04
    6 2 -7 1 1 o 436.871 489.330 180.00 1.08481 0.10
    2 10 3 1 1 o 303.754 341.666 0.00 1.08445 0.04
    4 4 8 1 1 o 223.412 270.857 180.00 1.07877 0.03
    5 2 7 1 1 o 2097.712 2170.851 180.00 1.07642 0.32
    0 10 5 1 1 o 52.873 60.556 180.00 1.08426 0.01
    3 7 7 1 2 o 432.658 531.847 0.00 1.08530 0.03
    1 7 9 1 2 o 217.715 271.142 180.00 1.08491 0.02
    4 1 9 1 1 o 185.797 221.705 0.00 1.07809 0.03
    5 4 6 1 1 o 9.489 10.727 180.00 1.07799 0.00
    0 9 7 1 1 o 155.774 181.586 180.00 1.08352 0.02
    5 7 2 1 1 o 71.940 86.845 0.00 1.07995 0.01
    5 6 4 1 1 o 587.227 672.455 0.00 1.07761 0.09
    6 5 1 1 1 o 1789.948 2054.643 0.00 1.07759 0.34
    5 3 -9 1 1 o 32.786 38.532 0.00 1.08092 0.01
    1 10 -5 1 2 o 280.813 348.075 0.00 1.08147 0.02
    6 2 -7 1 2 o 390.726 489.330 180.00 1.08481 0.04
    2 10 3 1 2 o 273.846 341.666 0.00 1.08445 0.02
    4 4 8 1 2 o 267.059 270.857 180.00 1.07877 0.02
    5 2 7 1 2 o 2207.607 2170.851 180.00 1.07642 0.17
    0 10 5 1 2 o 48.403 60.556 180.00 1.08426 0.00
    1 3 -12 1 1 o 438.067 434.028 0.00 1.07588 0.07
    4 1 9 1 2 o 220.556 221.705 0.00 1.07809 0.02
    5 4 6 1 2 o 10.715 10.727 180.00 1.07799 0.00
    0 9 7 1 2 o 154.149 181.586 180.00 1.08352 0.01
    5 7 2 1 2 o 77.800 86.845 0.00 1.07995 0.01
    4 4 -10 1 1 o 68.047 75.029 180.00 1.07725 0.01
    5 6 4 1 2 o 673.997 672.455 0.00 1.07761 0.05
    6 5 1 1 2 o 2058.250 2054.643 0.00 1.07759 0.19
    6 5 -4 1 1 o 1009.495 1084.804 180.00 1.07696 0.20
    0 5 11 1 1 o 154.002 163.916 0.00 1.07686 0.03
    1 8 8 1 1 o 25.100 30.337 180.00 1.08027 0.00
    4 9 -1 1 1 o 66.759 69.363 180.00 1.07657 0.01
    4 1 -11 1 1 o 3394.682 3439.713 180.00 1.07641 0.65
    5 3 -9 1 2 o 32.128 38.532 0.00 1.08092 0.00
    1 3 -12 1 2 o 452.307 434.028 0.00 1.07588 0.04
    4 4 -10 1 2 o 75.521 75.029 180.00 1.07725 0.01
    6 5 -4 1 2 o 1096.792 1084.804 180.00 1.07696 0.11
    0 11 1 1 1 o 2.560 2.575 180.00 1.07605 0.00
    0 5 11 1 2 o 167.249 163.916 0.00 1.07686 0.01
    1 8 8 1 2 o 25.832 30.337 180.00 1.08027 0.00
    4 9 -1 1 2 o 71.172 69.363 180.00 1.07657 0.01
    4 1 -11 1 2 o 3574.724 3439.713 180.00 1.07641 0.34
    1 6 10 1 1 o 2.868 2.728 180.00 1.07348 0.00
    4 9 0 1 1 o 2.623 2.405 180.00 1.07314 0.00
    4 9 -2 1 1 o 0.000 0.000 0.00 1.07298 0.00
    6 4 3 1 1 o 20.346 23.569 180.00 1.06830 0.01
    3 9 4 1 1 o 1811.549 1792.588 0.00 1.07591 0.25
    0 11 1 1 2 o 2.745 2.575 180.00 1.07605 0.00
    1 1 12 1 1 o 40.394 44.599 180.00 1.06946 0.01
    3 4 -11 1 1 o 31.315 34.458 180.00 1.07114 0.01
    3 10 -1 1 1 o 2164.005 2348.903 180.00 1.07106 0.31
    1 6 10 1 2 o 2.420 2.728 180.00 1.07348 0.00
    4 9 0 1 2 o 1.814 2.405 180.00 1.07314 0.00
    2 5 10 1 1 o 919.784 1002.103 0.00 1.07034 0.14
    4 9 -2 1 2 o -0.001 0.000 0.00 1.07298 0.00
    6 4 3 1 2 o 22.145 23.569 180.00 1.06830 0.00
    3 9 4 1 2 o 1875.152 1792.588 0.00 1.07591 0.13
    2 5 -11 1 1 o 38.110 42.259 180.00 1.06948 0.01
    3 10 0 1 1 o 463.241 513.933 180.00 1.06939 0.07
    1 1 12 1 2 o 43.099 44.599 180.00 1.06946 0.00
    0 3 12 1 1 o 9.802 10.052 0.00 1.06654 0.00
    3 4 -11 1 2 o 30.602 34.458 180.00 1.07114 0.00
    3 3 10 1 1 o 1255.461 1297.551 180.00 1.06644 0.20
    6 3 4 1 1 o 1215.832 1300.219 180.00 1.06419 0.21
    3 10 -1 1 2 o 2127.800 2348.903 180.00 1.07106 0.15
    3 5 9 1 1 o 565.612 613.542 0.00 1.06797 0.08
    2 5 10 1 2 o 931.410 1002.103 0.00 1.07034 0.07
    6 4 -6 1 1 o 200.336 211.223 0.00 1.06720 0.04
    4 2 9 1 1 o 888.953 947.272 180.00 1.06500 0.14
    5 7 -5 1 1 o 0.478 0.498 180.00 1.06697 0.00
    2 5 -11 1 2 o 40.839 42.259 180.00 1.06948 0.00
    3 10 0 1 2 o 496.825 513.933 180.00 1.06939 0.04
    3 8 6 1 1 o 1871.490 2054.834 0.00 1.07005 0.26
    1 11 0 1 1 o 117.153 128.516 0.00 1.06822 0.01
    0 3 12 1 2 o 9.339 10.052 0.00 1.06654 0.00
    3 10 -2 1 1 o 388.726 403.181 0.00 1.06582 0.06
    3 3 10 1 2 o 1214.332 1297.551 180.00 1.06644 0.10
    6 3 4 1 2 o 1217.854 1300.219 180.00 1.06419 0.10
    2 3 11 1 1 o 3.008 3.195 0.00 1.06363 0.00
    3 5 9 1 2 o 584.009 613.542 0.00 1.06797 0.04
    1 11 -1 1 1 o 413.824 426.195 180.00 1.06648 0.06
    2 3 -12 1 1 o 57.143 59.808 180.00 1.06271 0.01
    6 4 -6 1 2 o 196.729 211.223 0.00 1.06720 0.02
    4 2 9 1 2 o 891.096 947.272 180.00 1.06500 0.07
    5 7 -5 1 2 o 0.467 0.498 180.00 1.06697 0.00
    7 0 -1 1 1 o 247.158 264.046 180.00 1.06215 0.03
    4 8 4 1 1 o 617.031 664.281 180.00 1.06411 0.09
    3 8 6 1 2 o 1926.460 2054.834 0.00 1.07005 0.13
    0 11 2 1 1 o 539.214 561.542 0.00 1.06562 0.07
    1 11 0 1 2 o 123.310 128.516 0.00 1.06822 0.01
    3 1 -12 1 1 o 293.380 315.090 0.00 1.06176 0.05
    4 2 -11 1 1 o 4717.506 4990.739 0.00 1.06339 0.86
    4 8 -6 1 1 o 4.124 4.357 0.00 1.06330 0.00
    3 10 -2 1 2 o 381.247 403.181 0.00 1.06582 0.03
    2 3 11 1 2 o 2.993 3.195 0.00 1.06363 0.00
    4 9 1 1 1 o 1075.281 1130.602 180.00 1.06288 0.16
    4 9 -3 1 1 o 290.607 305.566 0.00 1.06256 0.04
    2 9 -7 1 1 o 752.687 797.135 180.00 1.06232 0.12
    1 11 -1 1 2 o 398.423 426.195 180.00 1.06648 0.03
    2 3 -12 1 2 o 56.927 59.808 180.00 1.06271 0.00
    6 1 5 1 1 o 2392.825 2501.088 0.00 1.05761 0.41
    5 5 -8 1 1 o 87.732 94.295 180.00 1.06174 0.02
    7 0 -1 1 2 o 251.015 264.046 180.00 1.06215 0.01
    4 8 4 1 2 o 619.096 664.281 180.00 1.06411 0.04
    7 1 -2 1 1 o 1673.872 1751.588 180.00 1.05947 0.37
    1 11 1 1 1 o 981.538 1033.489 0.00 1.06310 0.13
    0 11 2 1 2 o 534.462 561.542 0.00 1.06562 0.03
    3 1 -12 1 2 o 302.480 315.090 0.00 1.06176 0.03
    6 3 -7 1 1 o 416.302 438.844 180.00 1.06286 0.09
    1 10 5 1 1 o 1279.540 1383.218 180.00 1.06420 0.18
    4 2 -11 1 2 o 4668.274 4990.739 0.00 1.06339 0.43
    4 8 -6 1 2 o 4.104 4.357 0.00 1.06330 0.00
    7 0 -3 1 1 o 510.612 534.579 0.00 1.05849 0.06
    4 9 1 1 2 o 1069.596 1130.602 180.00 1.06288 0.08
    4 9 -3 1 2 o 291.724 305.566 0.00 1.06256 0.02
    7 1 -1 1 1 o 0.717 0.816 0.00 1.05792 0.00
    2 9 -7 1 2 o 760.289 797.135 180.00 1.06232 0.06
    2 9 6 1 1 o 159.732 167.377 0.00 1.06284 0.02
    3 10 1 1 1 o 829.285 887.884 180.00 1.06090 0.12
    6 1 5 1 2 o 2395.729 2501.088 0.00 1.05761 0.20
    5 5 -8 1 2 o 89.895 94.295 180.00 1.06174 0.01
    5 3 7 1 1 o 1210.764 1262.900 180.00 1.05497 0.18
    6 5 2 1 1 o 3.415 3.532 180.00 1.05707 0.00
    7 1 -2 1 2 o 1692.294 1751.588 180.00 1.05947 0.18
    1 11 1 1 2 o 973.956 1033.489 0.00 1.06310 0.06
    1 2 12 1 1 o 2939.256 3032.465 180.00 1.05668 0.48
    6 3 -7 1 2 o 415.303 438.844 180.00 1.06286 0.04
    1 10 5 1 2 o 1286.748 1383.218 180.00 1.06420 0.09
    3 9 -6 1 1 o 304.194 317.197 0.00 1.05810 0.04
    1 11 -2 1 1 o 271.682 285.015 0.00 1.05797 0.04
    7 0 -3 1 2 o 517.395 534.579 0.00 1.05849 0.03
    5 6 -7 1 1 o 796.848 831.431 180.00 1.05755 0.15
    7 1 -1 1 2 o 0.732 0.816 0.00 1.05792 0.00
    6 0 -8 1 1 o 1549.493 1642.459 0.00 1.06027 0.17
    2 9 6 1 2 o 158.373 167.377 0.00 1.06284 0.01
    1 9 7 1 1 o 78.852 83.482 0.00 1.06016 0.01
    5 1 -10 1 1 o 1336.411 1395.288 0.00 1.05837 0.25
    3 10 1 1 2 o 848.853 887.884 180.00 1.06090 0.06
    3 7 -9 1 1 o 674.403 696.432 0.00 1.05651 0.12
    5 3 7 1 2 o 1108.786 1262.900 180.00 1.05497 0.08
    6 5 2 1 2 o 3.380 3.532 180.00 1.05707 0.00
    2 10 -5 1 1 o 2711.283 2798.236 180.00 1.05636 0.41
    7 1 -3 1 1 o 1637.312 1724.938 0.00 1.05431 0.36
    6 5 -5 1 1 o 95.784 98.470 180.00 1.05624 0.02
    5 7 3 1 1 o 30.984 32.851 0.00 1.05426 0.01
    1 2 12 1 2 o 2862.157 3032.465 180.00 1.05668 0.23
    3 9 -6 1 2 o 306.919 317.197 0.00 1.05810 0.02
    1 11 -2 1 2 o 274.638 285.015 0.00 1.05797 0.02
    5 6 -7 1 2 o 797.852 831.431 180.00 1.05755 0.07
    6 0 -8 1 2 o 1570.278 1642.459 0.00 1.06027 0.08
    1 9 7 1 2 o 79.742 83.482 0.00 1.06016 0.01
    5 1 -10 1 2 o 1355.137 1395.288 0.00 1.05837 0.13
    3 10 -3 1 1 o 6.973 7.362 0.00 1.05396 0.00
    3 7 -9 1 2 o 649.979 696.432 0.00 1.05651 0.06
    7 1 0 1 1 o 171.535 183.459 0.00 1.04978 0.03
    2 10 -5 1 2 o 2591.177 2798.236 180.00 1.05636 0.20
    7 1 -3 1 2 o 1517.143 1724.938 0.00 1.05431 0.17
    6 5 -5 1 2 o 91.574 98.470 180.00 1.05624 0.01
    5 7 3 1 2 o 28.272 32.851 0.00 1.05426 0.00
    2 10 4 1 1 o 191.498 197.768 180.00 1.05672 0.03
    4 6 7 1 1 o 2518.447 2811.660 0.00 1.05118 0.36
    6 1 -8 1 1 o 118.715 121.989 180.00 1.05607 0.02
    6 6 -1 1 1 o 16.233 18.238 180.00 1.05083 0.00
    6 6 -2 1 1 o 2.476 2.678 180.00 1.05071 0.00
    3 6 -10 1 1 o 737.570 853.629 180.00 1.05241 0.13
    1 7 -10 1 1 o 1076.032 1238.569 0.00 1.05174 0.17
    3 6 -10 1 2 o 795.096 853.629 180.00 1.05241 0.07
    3 10 -3 1 2 o 6.682 7.362 0.00 1.05396 0.00
    5 8 -1 1 1 o 8.710 9.633 0.00 1.05127 0.00
    7 1 0 1 2 o 167.882 183.459 0.00 1.04978 0.02
    3 2 -12 1 1 o 671.380 710.196 180.00 1.04926 0.12
    2 10 4 1 2 o 186.464 197.768 180.00 1.05672 0.01
    5 4 -9 1 1 o 259.335 285.393 180.00 1.05087 0.05
    1 8 -9 1 1 o 752.117 827.323 0.00 1.05082 0.12
    4 6 7 1 2 o 2615.416 2811.660 0.00 1.05118 0.19
    6 1 -8 1 2 o 111.978 121.989 180.00 1.05607 0.01
    6 6 -1 1 2 o 16.508 18.238 180.00 1.05083 0.00
    6 6 -2 1 2 o 2.491 2.678 180.00 1.05071 0.00
    4 6 -9 1 1 o 198.380 213.039 0.00 1.04993 0.03
    5 8 -2 1 1 o 915.294 978.190 0.00 1.04954 0.16
    6 2 5 1 1 o 139.301 147.292 180.00 1.04525 0.02
    1 7 -10 1 2 o 1163.179 1238.569 0.00 1.05174 0.09
    7 2 -2 1 1 o 780.460 851.100 0.00 1.04704 0.16
    5 8 -1 1 2 o 9.056 9.633 0.00 1.05127 0.00
    3 2 -12 1 2 o 650.484 710.196 180.00 1.04926 0.06
    5 4 -9 1 2 o 263.727 285.393 180.00 1.05087 0.03
    1 11 2 1 1 o 48.701 55.360 0.00 1.05141 0.01
    1 8 -9 1 2 o 762.236 827.323 0.00 1.05082 0.06
    1 4 -12 1 1 o 15.274 16.804 0.00 1.04625 0.00
    3 8 -8 1 1 o 395.141 417.582 180.00 1.04577 0.06
    7 2 -1 1 1 o 353.521 371.196 180.00 1.04555 0.07
    1 5 11 1 1 o 92.399 101.231 0.00 1.04743 0.01
    4 6 -9 1 2 o 194.011 213.039 0.00 1.04993 0.02
    0 11 3 1 1 o 62.706 66.939 180.00 1.04890 0.01
    5 8 -2 1 2 o 892.841 978.190 0.00 1.04954 0.08
    4 7 6 1 1 o 589.705 644.835 0.00 1.04691 0.08
    6 2 5 1 2 o 133.794 147.292 180.00 1.04525 0.01
    5 8 0 1 1 o 11.809 12.734 180.00 1.04647 0.00
    4 9 2 1 1 o 535.247 577.467 0.00 1.04636 0.08
    7 2 -2 1 2 o 799.580 851.100 0.00 1.04704 0.08
    6 6 0 1 1 o 51.632 56.013 180.00 1.04443 0.01
    0 7 10 1 1 o 659.153 703.976 180.00 1.04620 0.10
    4 3 9 1 1 o 848.668 910.731 180.00 1.04422 0.13
    6 6 -3 1 1 o 447.474 480.577 180.00 1.04409 0.08
    4 9 -4 1 1 o 253.385 268.623 180.00 1.04589 0.04
    4 7 -8 1 1 o 1559.674 1653.259 180.00 1.04584 0.28
    5 8 0 1 2 o 11.822 12.734 180.00 1.04647 0.00
    1 10 -6 1 1 o 3920.834 4128.561 0.00 1.04571 0.55
    1 11 2 1 2 o 51.679 55.360 0.00 1.05141 0.00
    1 4 -12 1 2 o 14.993 16.804 0.00 1.04625 0.00
    5 1 1 2 1 o 904.169 926.479 0.00 1.04521 0.80
    3 3 3 2 1 o 904.161 926.479 0.00 1.04521 0.27
    0 8 9 1 1 o 97.934 107.259 180.00 1.04690 0.01
    3 8 -8 1 2 o 383.486 417.582 180.00 1.04577 0.03
    7 2 -1 1 2 o 341.759 371.196 180.00 1.04555 0.03
    1 5 11 1 2 o 96.249 101.231 0.00 1.04743 0.01
    0 11 3 1 2 o 62.334 66.939 180.00 1.04890 0.00
    3 10 2 1 1 o 1691.956 1798.055 180.00 1.04606 0.24
    4 7 6 1 2 o 604.222 644.835 0.00 1.04691 0.04
    5 2 -10 1 1 o 173.096 183.284 180.00 1.04598 0.03
    7 2 -3 1 1 o 10.661 11.653 0.00 1.04207 0.00
    4 9 2 1 2 o 532.726 577.467 0.00 1.04636 0.04
    6 6 0 1 2 o 49.171 56.013 180.00 1.04443 0.01
    0 7 10 1 2 o 650.684 703.976 180.00 1.04620 0.05
    4 3 9 1 2 o 822.175 910.731 180.00 1.04422 0.06
    0 10 6 1 1 o 1103.367 1199.075 0.00 1.04662 0.16
    5 2 -10 1 2 o 168.794 183.284 180.00 1.04598 0.02
    6 6 -3 1 2 o 434.434 480.577 180.00 1.04409 0.04
    7 0 1 1 1 o 121.772 135.170 180.00 1.03943 0.01
    4 9 -4 1 2 o 247.735 268.623 180.00 1.04589 0.02
    4 7 -8 1 2 o 1520.780 1653.259 180.00 1.04584 0.14
    5 8 -3 1 1 o 4436.617 4915.192 0.00 1.04136 0.78
    1 11 -3 1 1 o 421.177 455.875 180.00 1.04318 0.05
    1 10 -6 1 2 o 3799.061 4128.561 0.00 1.04571 0.27
    7 1 -4 1 1 o 1885.741 2067.464 180.00 1.04276 0.42
    4 3 -11 1 1 o 13.995 15.830 0.00 1.04269 0.00
    4 5 8 1 1 o 935.137 1035.004 180.00 1.04081 0.14
    0 8 9 1 2 o 100.490 107.259 180.00 1.04690 0.01
    5 1 1 2 2 o 844.920 926.479 0.00 1.04521 0.37
    3 3 3 2 2 o 844.907 926.479 0.00 1.04521 0.12
    5 5 6 1 1 o 215.536 239.920 0.00 1.04011 0.03
    3 10 2 1 2 o 1655.267 1798.055 180.00 1.04606 0.12
    7 2 0 1 1 o -0.083 0.036 0.00 1.03769 0.00
    7 2 -3 1 2 o 10.643 11.653 0.00 1.04207 0.00
    5 6 5 1 1 o 51.281 57.530 180.00 1.03914 0.01
    0 10 6 1 2 o 1112.533 1199.075 0.00 1.04662 0.08
    7 0 1 1 2 o 124.700 135.170 180.00 1.03943 0.01
    6 2 -8 1 1 o 171.198 184.865 180.00 1.04376 0.04
    5 8 -3 1 2 o 4443.236 4915.192 0.00 1.04136 0.39
    1 11 -3 1 2 o 415.204 455.875 180.00 1.04318 0.03
    7 1 -4 1 2 o 1865.383 2067.464 180.00 1.04276 0.21
    4 3 -11 1 2 o 13.816 15.830 0.00 1.04269 0.00
    4 5 8 1 2 o 947.563 1035.004 180.00 1.04081 0.07
    0 4 12 1 1 o 146.833 156.852 0.00 1.03765 0.02
    4 5 -10 1 1 o 2956.621 3299.626 180.00 1.03945 0.55
    3 4 10 1 1 o 7387.185 7939.162 0.00 1.03756 1.12
    5 5 6 1 2 o 222.384 239.920 0.00 1.04011 0.02
    6 4 4 1 1 o 266.635 289.236 0.00 1.03548 0.04
    7 1 1 1 1 o 3539.724 3846.965 180.00 1.03547 0.74
    7 2 0 1 2 o -0.081 0.036 0.00 1.03769 0.00
    5 7 -6 1 1 o 449.503 495.882 0.00 1.03880 0.08
    5 6 5 1 2 o 52.308 57.530 180.00 1.03914 0.00
    1 3 12 1 1 o 732.641 803.184 0.00 1.03637 0.12
    1 6 -11 1 1 o 5337.462 5793.792 180.00 1.03810 0.87
    6 2 -8 1 2 o 167.329 184.865 180.00 1.04376 0.02
    3 9 5 1 1 o 44.348 49.708 180.00 1.04075 0.01
    5 8 1 1 1 o 2699.227 2930.662 180.00 1.03539 0.44
    0 4 12 1 2 o 146.346 156.852 0.00 1.03765 0.01
    4 5 -10 1 2 o 3040.702 3299.626 180.00 1.03945 0.28
    3 4 10 1 2 o 7410.080 7939.162 0.00 1.03756 0.56
    2 4 11 1 1 o 400.877 430.547 0.00 1.03497 0.07
    6 4 4 1 2 o 274.686 289.236 0.00 1.03548 0.02
    7 1 1 1 2 o 3650.561 3846.965 180.00 1.03547 0.38
    2 7 -10 1 1 o 324.962 356.696 0.00 1.03630 0.05
    5 7 -6 1 2 o 453.120 495.882 0.00 1.03880 0.04
    3 10 -4 1 1 o 339.509 371.343 0.00 1.03614 0.05
    2 11 0 1 1 o 120.310 132.748 0.00 1.03613 0.02
    2 11 -1 1 1 o 35.785 39.136 0.00 1.03609 0.00
    2 4 -12 1 1 o 249.846 265.097 0.00 1.03412 0.04
    3 5 -11 1 1 o 454.451 483.606 180.00 1.03396 0.08
    1 3 12 1 2 o 755.288 803.184 0.00 1.03637 0.06
    2 7 -10 1 2 o 334.968 356.696 0.00 1.03630 0.03
    1 6 -11 1 2 o 5298.411 5793.792 180.00 1.03810 0.43
    1 9 -8 1 1 o 1042.943 1132.837 180.00 1.03545 0.16
    2 7 9 1 1 o 1.185 1.266 180.00 1.03701 0.00
    6 5 3 1 1 o 412.965 400.605 180.00 1.03140 0.07
    3 9 5 1 2 o 45.215 49.708 180.00 1.04075 0.00
    5 1 8 1 1 o 2325.161 2237.154 0.00 1.03105 0.35
    5 8 1 1 2 o 2777.671 2930.662 180.00 1.03539 0.22
    6 4 -7 1 1 o 7138.439 7565.427 0.00 1.03426 1.48
    2 4 11 1 2 o 417.315 430.547 0.00 1.03497 0.03
    2 8 -9 1 1 o 30.884 32.594 0.00 1.03387 0.00
    1 0 -13 1 1 o 1373.784 1387.633 0.00 1.03206 0.12
    6 6 1 1 1 o 1706.483 1698.786 0.00 1.03188 0.31
    3 10 -4 1 2 o 350.079 371.343 0.00 1.03614 0.03
    2 11 0 1 2 o 124.320 132.748 0.00 1.03613 0.01
    2 11 -1 1 2 o 36.867 39.136 0.00 1.03609 0.00
    2 4 -12 1 2 o 272.498 265.097 0.00 1.03412 0.02
    3 5 -11 1 2 o 500.597 483.606 180.00 1.03396 0.04
    6 6 -4 1 1 o 364.877 352.822 180.00 1.03132 0.07
    1 9 -8 1 2 o 1072.797 1132.837 180.00 1.03545 0.08
    2 7 9 1 2 o 1.203 1.266 180.00 1.03701 0.00
    7 2 -4 1 1 o 883.572 842.545 0.00 1.03090 0.19
    6 5 3 1 2 o 426.504 400.605 180.00 1.03140 0.04
    5 1 8 1 2 o 2382.362 2237.154 0.00 1.03105 0.18
    3 0 11 1 1 o 1261.259 1194.728 180.00 1.02992 0.10
    6 4 -7 1 2 o 7690.253 7565.427 0.00 1.03426 0.80
    0 9 8 1 1 o 38.560 41.248 180.00 1.03323 0.01
    2 8 8 1 1 o 263.059 277.228 0.00 1.03450 0.03
    2 8 -9 1 2 o 33.717 32.594 0.00 1.03387 0.00
    1 0 -13 1 2 o 1474.721 1387.633 0.00 1.03206 0.06
    0 6 11 1 1 o 1054.116 1010.379 0.00 1.03124 0.16
    3 3 -12 1 1 o 1135.035 1069.856 0.00 1.02936 0.20
    3 0 11 1 2 o 1286.812 1194.728 180.00 1.02992 0.05
    6 6 1 1 2 o 1805.904 1698.786 0.00 1.03188 0.17
    1 11 3 1 1 o 773.051 821.723 0.00 1.03379 0.10
    5 4 7 1 1 o 126.632 116.234 180.00 1.02699 0.02
    6 6 -4 1 2 o 375.805 352.822 180.00 1.03132 0.04
    6 5 -6 1 1 o 770.420 729.258 180.00 1.03041 0.16
    3 7 8 1 1 o 105.613 99.999 0.00 1.03016 0.01
    7 2 -4 1 2 o 898.382 842.545 0.00 1.03090 0.10
    1 1 -13 1 1 o 51.146 47.842 0.00 1.02818 0.01
    2 11 -2 1 1 o 63.662 60.218 180.00 1.02981 0.01
    7 3 -1 1 1 o 871.777 769.391 180.00 1.02586 0.18
    4 8 -7 1 1 o 231.765 216.805 180.00 1.02766 0.04
    6 3 5 1 1 o 1530.987 1328.871 0.00 1.02558 0.25
    7 0 -5 1 1 o 14.258 13.298 0.00 1.02926 0.00
    0 9 8 1 2 o 43.759 41.248 180.00 1.03323 0.00
    7 3 -2 1 1 o 1551.571 1436.297 180.00 1.02727 0.33
    5 8 -4 1 1 o 0.303 0.268 0.00 1.02717 0.00
    2 8 8 1 2 o 277.776 277.228 0.00 1.03450 0.02
    0 6 11 1 2 o 1074.275 1010.379 0.00 1.03124 0.08
    3 3 -12 1 2 o 1163.040 1069.856 0.00 1.02936 0.10
    4 8 5 1 1 o 555.061 520.987 0.00 1.02854 0.08
    2 11 1 1 1 o 234.762 220.689 0.00 1.02992 0.03
    1 11 3 1 2 o 861.508 821.723 0.00 1.03379 0.06
    5 4 7 1 2 o 138.756 116.234 180.00 1.02699 0.01
    6 5 -6 1 2 o 781.669 729.258 180.00 1.03041 0.08
    3 1 11 1 1 o 1003.751 888.898 180.00 1.02606 0.16
    3 7 8 1 2 o 106.806 99.999 0.00 1.03016 0.01
    7 2 1 1 1 o 899.068 739.843 180.00 1.02386 0.19
    1 1 -13 1 2 o 56.042 47.842 0.00 1.02818 0.01
    2 11 -2 1 2 o 64.897 60.218 180.00 1.02981 0.00
    3 1 11 1 2 o 1092.598 888.898 180.00 1.02606 0.09
    7 3 -1 1 2 o 948.127 769.391 180.00 1.02586 0.10
    4 8 -7 1 2 o 252.539 216.805 180.00 1.02766 0.02
    6 3 5 1 2 o 1665.236 1328.871 0.00 1.02558 0.14
    7 0 -5 1 2 o 14.809 13.298 0.00 1.02926 0.00
    2 6 -11 1 1 o 88.666 74.295 0.00 1.02474 0.02
    7 3 -2 1 2 o 1704.734 1436.297 180.00 1.02727 0.18
    5 8 -4 1 2 o 0.348 0.268 0.00 1.02717 0.00
    5 3 -10 1 1 o 365.262 325.369 180.00 1.02626 0.07
    4 8 5 1 2 o 590.563 520.987 0.00 1.02854 0.04
    5 7 4 1 1 o 286.037 239.587 0.00 1.02418 0.04
    2 11 1 1 2 o 238.505 220.689 0.00 1.02992 0.02
    4 9 -5 1 1 o 6.248 5.271 0.00 1.02386 0.00
    2 6 10 1 1 o 906.856 777.997 180.00 1.02550 0.14
    7 1 -5 1 1 o 143.101 123.220 0.00 1.02541 0.03
    0 11 4 1 1 o 52.593 47.825 0.00 1.02675 0.01
    7 2 1 1 2 o 933.258 739.843 180.00 1.02386 0.10
    2 0 12 1 1 o 261.624 208.290 0.00 1.02279 0.02
    2 10 -6 1 1 o 817.809 685.802 180.00 1.02446 0.12
    4 9 3 1 1 o 1.264 0.957 0.00 1.02444 0.00
    7 3 -3 1 1 o 671.031 526.277 0.00 1.02257 0.15
    1 10 6 1 1 o 2320.710 2135.509 180.00 1.02703 0.32
    2 6 -11 1 2 o 96.388 74.295 0.00 1.02474 0.01
    5 3 -10 1 2 o 400.652 325.369 180.00 1.02626 0.04
    3 6 9 1 1 o 81.611 66.300 180.00 1.02342 0.01
    5 7 4 1 2 o 302.675 239.587 0.00 1.02418 0.02
    5 2 8 1 1 o 998.992 847.083 180.00 1.01958 0.15
    3 9 -7 1 1 o 6.474 5.247 0.00 1.02147 0.00
    4 9 -5 1 2 o 6.454 5.271 0.00 1.02386 0.00
    2 6 10 1 2 o 991.710 777.997 180.00 1.02550 0.08
    1 11 -4 1 1 o 420.240 331.792 180.00 1.02289 0.06
    7 1 -5 1 2 o 155.583 123.220 0.00 1.02541 0.02
    3 10 3 1 1 o 3780.801 3266.737 0.00 1.02567 0.52
    0 11 4 1 2 o 57.831 47.825 0.00 1.02675 0.00
    6 3 -8 1 1 o 212.700 174.154 0.00 1.02417 0.05
    7 3 0 1 1 o 2414.027 2105.716 180.00 1.01843 0.51
    2 0 12 1 2 o 252.949 208.290 0.00 1.02279 0.01
    2 10 5 1 1 o 2874.939 2427.027 180.00 1.02485 0.38
    2 10 -6 1 2 o 873.761 685.802 180.00 1.02446 0.07
    4 9 3 1 2 o 1.406 0.957 0.00 1.02444 0.00
    7 3 -3 1 2 o 637.102 526.277 0.00 1.02257 0.07
    1 10 6 1 2 o 2559.970 2135.509 180.00 1.02703 0.18
    6 0 6 1 1 o 2133.482 1849.629 0.00 1.01745 0.18
    3 6 9 1 2 o 82.442 66.300 180.00 1.02342 0.01
    2 1 12 1 1 o 145.110 125.429 180.00 1.01902 0.02
    5 2 8 1 2 o 973.875 847.083 180.00 1.01958 0.07
    6 0 6 1 2 o 2175.016 1849.629 0.00 1.01745 0.09
    3 9 -7 1 2 o 5.946 5.247 0.00 1.02147 0.00
    1 7 10 1 1 o 1.568 1.314 0.00 1.02064 0.00
    5 8 2 1 1 o 210.754 186.585 180.00 1.01862 0.03
    1 11 -4 1 2 o 407.900 331.792 180.00 1.02289 0.03
    0 1 13 1 1 o 408.039 359.114 180.00 1.01854 0.07
    3 10 3 1 2 o 4141.730 3266.737 0.00 1.02567 0.29
    3 8 7 1 1 o 2782.219 2199.255 180.00 1.02310 0.38
    6 3 -8 1 2 o 225.517 174.154 0.00 1.02417 0.02
    2 1 -13 1 1 o 757.003 671.011 180.00 1.01814 0.13
    1 8 9 1 1 o 1845.977 1433.112 0.00 1.02277 0.27
    7 3 0 1 2 o 2439.618 2105.716 180.00 1.01843 0.26
    6 1 6 1 1 o 1758.025 1445.190 0.00 1.01374 0.29
    2 10 5 1 2 o 3131.092 2427.027 180.00 1.02485 0.21
    7 1 2 1 1 o 1342.199 1164.719 0.00 1.01575 0.26
    4 4 9 1 1 o 1371.606 1193.347 0.00 1.01706 0.20
    1 2 -13 1 1 o 2772.630 2414.693 0.00 1.01681 0.46
    3 2 11 1 1 o 261.558 218.093 0.00 1.01476 0.05
    2 1 12 1 2 o 145.139 125.429 180.00 1.01902 0.01
    4 4 9 1 2 o 1412.940 1193.347 0.00 1.01706 0.11
    1 7 10 1 2 o 1.455 1.314 0.00 1.02064 0.00
    5 6 -8 1 1 o 199.683 175.365 180.00 1.01794 0.04
    4 0 10 1 1 o 1818.381 1522.036 180.00 1.01427 0.14
    5 8 2 1 2 o 213.017 186.585 180.00 1.01862 0.02
    2 9 -8 1 1 o 1.164 1.048 180.00 1.01774 0.00
    0 1 13 1 2 o 413.611 359.114 180.00 1.01854 0.03
    3 8 7 1 2 o 2738.584 2199.255 180.00 1.02310 0.19
    2 11 -3 1 1 o 0.959 0.841 180.00 1.01763 0.00
    6 6 2 1 1 o 619.996 506.054 0.00 1.01381 0.11
    4 4 -11 1 1 o 1135.952 983.488 0.00 1.01565 0.21
    1 8 9 1 2 o 1766.035 1433.112 0.00 1.02277 0.13
    2 1 -13 1 2 o 765.574 671.011 180.00 1.01814 0.06
    2 9 -8 1 2 o 1.177 1.048 180.00 1.01774 0.00
    6 1 6 1 2 o 1792.909 1445.190 0.00 1.01374 0.15
    7 1 2 1 2 o 1422.457 1164.719 0.00 1.01575 0.14
    1 2 -13 1 2 o 2889.002 2414.693 0.00 1.01681 0.24
    3 2 11 1 2 o 273.145 218.093 0.00 1.01476 0.02
    5 5 -9 1 1 o 27.041 23.398 0.00 1.01569 0.01
    5 6 -8 1 2 o 201.809 175.365 180.00 1.01794 0.02
    2 9 7 1 1 o 615.094 542.059 180.00 1.01827 0.09
    4 0 10 1 2 o 1862.743 1522.036 180.00 1.01427 0.07
    2 11 -3 1 2 o 0.972 0.841 180.00 1.01763 0.00
    3 10 -5 1 1 o 2942.471 2402.311 0.00 1.01325 0.45
    2 11 2 1 1 o 277.415 243.514 0.00 1.01781 0.04
    6 6 2 1 2 o 629.622 506.054 0.00 1.01381 0.06
    4 4 -11 1 2 o 1216.753 983.488 0.00 1.01565 0.11
    6 6 -5 1 1 o 32.836 27.246 180.00 1.01308 0.01
    4 0 -12 1 1 o 2957.115 2388.489 0.00 1.01274 0.28
    4 1 10 1 1 o 2010.174 1590.286 180.00 1.01059 0.31
    7 2 -5 1 1 o 1348.145 1123.232 0.00 1.01413 0.29
    7 3 -4 1 1 o 555.330 454.592 0.00 1.01201 0.12
    1 5 -12 1 1 o 6.983 5.882 180.00 1.01151 0.00
    5 5 -9 1 2 o 28.804 23.398 0.00 1.01569 0.00
    2 9 7 1 2 o 621.754 542.059 180.00 1.01827 0.04
    2 11 2 1 2 o 280.806 243.514 0.00 1.01781 0.02
    3 10 -5 1 2 o 3028.413 2402.311 0.00 1.01325 0.23
    6 6 -5 1 2 o 33.909 27.246 180.00 1.01308 0.00
    4 0 -12 1 2 o 3136.730 2388.489 0.00 1.01274 0.15
    4 1 10 1 2 o 1953.115 1590.286 180.00 1.01059 0.15
    7 2 -5 1 2 o 1375.730 1123.232 0.00 1.01413 0.15
    1 4 12 1 1 o 3060.094 2370.118 180.00 1.00980 0.50
    7 3 -4 1 2 o 581.121 454.592 0.00 1.01201 0.06
    4 1 -12 1 1 o 1092.672 862.640 0.00 1.00908 0.20
    1 5 -12 1 2 o 7.156 5.882 180.00 1.01151 0.00
    2 2 12 1 1 o 3487.682 2835.101 0.00 1.00795 0.57
    5 8 -5 1 1 o 225.071 183.016 0.00 1.00771 0.04
    6 1 -9 1 1 o 649.793 530.092 180.00 1.01217 0.14
    0 2 13 1 1 o 291.046 237.126 0.00 1.00748 0.05
    1 4 12 1 2 o 2880.458 2370.118 180.00 1.00980 0.23
    7 3 1 1 1 o 1755.317 1619.566 180.00 1.00535 0.36
    2 2 -13 1 1 o 272.842 229.104 0.00 1.00709 0.04
    1 9 8 1 1 o 276.898 226.376 180.00 1.01147 0.04
    5 7 -7 1 1 o 204.090 172.530 180.00 1.00691 0.04
    6 2 6 1 1 o 342.286 351.189 0.00 1.00284 0.06
    1 11 4 1 1 o 869.933 694.958 180.00 1.01112 0.12
    7 2 2 1 1 o 2509.846 2379.427 180.00 1.00479 0.50
    4 1 -12 1 2 o 1002.704 862.640 0.00 1.00908 0.09
    1 10 -7 1 1 o 1197.645 981.134 0.00 1.00744 0.18
    2 2 12 1 2 o 3081.923 2835.101 0.00 1.00795 0.25
    5 8 -5 1 2 o 197.227 183.016 0.00 1.00771 0.02
    6 1 -9 1 2 o 685.687 530.092 180.00 1.01217 0.07
    0 2 13 1 2 o 252.000 237.126 0.00 1.00748 0.02
    7 3 1 1 2 o 1572.098 1619.566 180.00 1.00535 0.16
    2 2 -13 1 2 o 237.145 229.104 0.00 1.00709 0.02
    1 9 8 1 2 o 283.297 226.376 180.00 1.01147 0.02
    5 7 -7 1 2 o 178.199 172.530 180.00 1.00691 0.02
    6 2 6 1 2 o 356.427 351.189 0.00 1.00284 0.03
    1 11 4 1 2 o 867.686 694.958 180.00 1.01112 0.06
    7 2 2 1 2 o 2290.527 2379.427 180.00 1.00479 0.23
    0 5 12 1 1 o 528.010 533.426 0.00 1.00374 0.09
    3 5 10 1 1 o 509.571 513.745 0.00 1.00365 0.08
    1 6 11 1 1 o 190.558 177.726 0.00 1.00530 0.03
    6 5 4 1 1 o 940.374 976.731 180.00 1.00178 0.15
    3 4 -12 1 1 o 7842.941 8059.489 180.00 1.00331 1.38
    1 10 -7 1 2 o 1040.788 981.134 0.00 1.00744 0.08
    5 3 8 1 1 o 71.027 72.492 180.00 1.00130 0.01
    5 0 -11 1 1 o 492.361 470.758 180.00 1.00475 0.05
    3 7 -10 1 1 o 6.176 6.454 0.00 1.00248 0.00
    0 10 7 1 1 o 785.532 664.893 0.00 1.00682 0.11
    7 4 -1 1 1 o 244.047 238.282 180.00 1.00007 0.05
    6 4 5 1 1 o 4145.927 4012.343 180.00 0.99981 0.68
    4 2 10 1 1 o 1077.698 1043.299 180.00 0.99979 0.17
    4 7 7 1 1 o 1800.809 1866.156 0.00 1.00141 0.25
    7 4 -2 1 1 o 316.011 326.228 0.00 1.00137 0.07
    2 5 11 1 1 o 0.185 0.213 0.00 1.00131 0.00
    0 5 12 1 2 o 516.106 533.426 0.00 1.00374 0.04
    1 6 11 1 2 o 170.924 177.726 0.00 1.00530 0.01
    3 5 10 1 2 o 501.416 513.745 0.00 1.00365 0.04
    6 7 -1 1 1 o 573.997 586.240 0.00 1.00111 0.10
    6 5 4 1 2 o 1024.375 976.731 180.00 1.00178 0.08
    6 7 -2 1 1 o 2169.167 2206.052 0.00 1.00101 0.41
    3 4 -12 1 2 o 7959.793 8059.489 180.00 1.00331 0.70
    5 0 -11 1 2 o 447.284 470.758 180.00 1.00475 0.02
    5 6 6 1 1 o 71.820 67.710 0.00 0.99882 0.01
    5 3 8 1 2 o 76.182 72.492 180.00 1.00130 0.01
    2 5 -12 1 1 o 812.055 810.186 180.00 1.00054 0.14
    4 7 -9 1 1 o 859.184 849.070 0.00 1.00034 0.15
    7 1 -6 1 1 o 1275.574 1315.140 0.00 1.00314 0.28
    3 7 -10 1 2 o 6.631 6.454 0.00 1.00248 0.00
    0 10 7 1 2 o 676.844 664.893 0.00 1.00682 0.05
    4 10 -1 1 1 o 1689.075 1738.261 180.00 1.00124 0.26
    5 1 -11 1 1 o 1068.728 1102.610 0.00 1.00117 0.22
    4 6 8 1 1 o 6467.065 6174.126 0.00 0.99944 0.96
    7 4 -1 1 2 o 247.910 238.282 180.00 1.00007 0.03
    6 4 5 1 2 o 4153.315 4012.343 180.00 0.99981 0.34
    4 2 10 1 2 o 1079.243 1043.299 180.00 0.99979 0.08
    6 5 -7 1 1 o 137.094 137.570 0.00 1.00067 0.03
    4 7 7 1 2 o 1976.144 1866.156 0.00 1.00141 0.14
    7 4 -2 1 2 o 345.224 326.228 0.00 1.00137 0.04
    3 8 -9 1 1 o 2725.584 2584.068 180.00 0.99888 0.45
    2 5 11 1 2 o 0.266 0.213 0.00 1.00131 0.00
    5 4 -10 1 1 o 2292.470 2280.363 180.00 1.00045 0.43
    7 0 3 1 1 o 677.445 672.182 180.00 0.99503 0.07
    3 9 6 1 1 o 744.675 778.215 180.00 1.00307 0.10
    1 3 -13 1 1 o 155.260 145.416 0.00 0.99867 0.03
    6 7 -1 1 2 o 619.891 586.240 0.00 1.00111 0.06
    2 11 -4 1 1 o 13.140 12.860 0.00 1.00016 0.00
    6 7 -2 1 2 o 2332.535 2206.052 0.00 1.00101 0.22
    3 3 11 1 1 o 17.559 16.952 0.00 0.99673 0.00
    4 10 -2 1 1 o 132.672 125.774 180.00 0.99834 0.02
    4 2 -12 1 1 o 1670.265 1575.350 0.00 0.99832 0.31
    4 6 -10 1 1 o 1529.119 1450.474 0.00 0.99824 0.28
    5 6 6 1 2 o 69.230 67.710 0.00 0.99882 0.01
    2 5 -12 1 2 o 853.491 810.186 180.00 1.00054 0.07
    4 7 -9 1 2 o 887.327 849.070 0.00 1.00034 0.08
    7 1 -6 1 2 o 1309.091 1315.140 0.00 1.00314 0.15
    4 9 -6 1 1 o 114.191 109.816 180.00 0.99750 0.02
    0 11 5 1 1 o 291.639 287.369 180.00 1.00024 0.04
    4 10 -1 1 2 o 1839.036 1738.261 180.00 1.00124 0.14
    5 1 -11 1 2 o 1175.152 1102.610 0.00 1.00117 0.12
    7 4 -3 1 1 o 2.034 1.967 180.00 0.99702 0.00
    6 2 -9 1 1 o 559.837 580.522 0.00 1.00132 0.12
    5 8 3 1 1 o 371.428 360.985 180.00 0.99698 0.06
    4 6 8 1 2 o 6359.070 6174.126 0.00 0.99944 0.47
    6 4 -8 1 1 o 313.743 296.588 180.00 0.99851 0.07
    4 10 0 1 1 o 3.258 3.102 0.00 0.99847 0.00
    6 5 -7 1 2 o 144.471 137.570 0.00 1.00067 0.01
    4 9 4 1 1 o 177.373 168.097 180.00 0.99817 0.02
    1 11 -5 1 1 o 137.393 130.788 0.00 0.99805 0.02
    3 8 -9 1 2 o 2640.059 2584.068 180.00 0.99888 0.22
    3 10 4 1 1 o 751.290 758.968 0.00 1.00070 0.11
    5 4 -10 1 2 o 2388.748 2280.363 180.00 1.00045 0.23
    7 0 3 1 2 o 719.307 672.182 180.00 0.99503 0.04
    3 9 6 1 2 o 775.568 778.215 180.00 1.00307 0.05
    1 3 -13 1 2 o 148.333 145.416 0.00 0.99867 0.01
    2 11 3 1 1 o 283.272 281.555 180.00 1.00039 0.04
    2 11 -4 1 2 o 13.523 12.860 0.00 1.00016 0.00
    3 3 11 1 2 o 17.519 16.952 0.00 0.99673 0.00
    4 10 -2 1 2 o 127.632 125.774 180.00 0.99834 0.01
    5 5 7 1 1 o 2783.111 2689.393 180.00 0.99408 0.42
    4 2 -12 1 2 o 1595.679 1575.350 0.00 0.99832 0.15
    4 6 -10 1 2 o 1469.583 1450.474 0.00 0.99824 0.13
    6 7 0 1 1 o 247.929 245.431 180.00 0.99558 0.05
    6 7 -3 1 1 o 1507.065 1497.660 180.00 0.99528 0.28
    7 1 3 1 1 o 18.549 17.851 180.00 0.99155 0.00
    4 9 -6 1 2 o 110.577 109.816 180.00 0.99750 0.01
    7 4 0 1 1 o 123.192 114.305 0.00 0.99318 0.03
    0 11 5 1 2 o 300.669 287.369 180.00 1.00024 0.02
    7 4 -3 1 2 o 1.994 1.967 180.00 0.99702 0.00
    6 2 -9 1 2 o 615.258 580.522 0.00 1.00132 0.06
    7 3 -5 1 1 o 3240.946 3177.771 0.00 0.99614 0.72
    5 8 3 1 2 o 364.010 360.985 180.00 0.99698 0.03
    6 4 -8 1 2 o 302.083 296.588 180.00 0.99851 0.03
    4 10 0 1 2 o 3.148 3.102 0.00 0.99847 0.00
    1 0 13 1 1 o 44.886 43.786 180.00 0.99426 0.00
    4 9 4 1 2 o 169.811 168.097 180.00 0.99817 0.01
    1 11 -5 1 2 o 132.128 130.788 0.00 0.99805 0.01
    3 10 4 1 2 o 806.991 758.968 0.00 1.00070 0.06
    2 11 3 1 2 o 296.381 281.555 180.00 1.00039 0.02
    1 0 13 1 2 o 45.504 43.786 180.00 0.99426 0.00
    3 0 -13 1 1 o 7668.205 7068.509 180.00 0.99351 0.68
    5 5 7 1 2 o 2781.994 2689.393 180.00 0.99408 0.21
    3 6 -11 1 1 o 119.732 111.687 180.00 0.99337 0.02
    1 8 -10 1 1 o 249.196 248.884 0.00 0.99485 0.04
    6 7 0 1 2 o 266.903 245.431 180.00 0.99558 0.03
    6 6 3 1 1 o 1.183 1.146 0.00 0.99110 0.00
    6 7 -3 1 2 o 1611.858 1497.660 180.00 0.99528 0.15
    7 1 3 1 2 o 19.449 17.851 180.00 0.99155 0.00
    7 4 0 1 2 o 119.708 114.305 0.00 0.99318 0.01
    7 3 -5 1 2 o 3374.307 3177.771 0.00 0.99614 0.37
    3 0 -13 1 2 o 7195.559 7068.509 180.00 0.99351 0.32
    7 2 -6 1 1 o 1670.752 1559.079 180.00 0.99257 0.37
    5 7 5 1 1 o 236.133 228.346 0.00 0.99099 0.04
    3 6 -11 1 2 o 115.446 111.687 180.00 0.99337 0.01
    1 8 -10 1 2 o 264.980 248.884 0.00 0.99485 0.02
    1 1 13 1 1 o 18.103 17.423 0.00 0.99080 0.00
    6 6 3 1 2 o 1.229 1.146 0.00 0.99110 0.00
    2 3 12 1 1 o 154.739 145.088 0.00 0.99027 0.03
    6 6 -6 1 1 o 0.257 0.157 180.00 0.99022 0.00
    1 7 -11 1 1 o 660.392 612.974 0.00 0.99009 0.11
    1 1 13 1 2 o 18.601 17.423 0.00 0.99080 0.00
    3 1 -13 1 1 o 75.199 69.268 180.00 0.99005 0.01
    4 10 -3 1 1 o 2761.618 2556.879 180.00 0.98993 0.44
    4 8 -8 1 1 o 2576.423 2380.521 0.00 0.98984 0.46
    0 3 13 1 1 o 1346.456 1235.894 0.00 0.98983 0.23
    2 10 -7 1 1 o 2616.511 2411.671 0.00 0.98974 0.41
    2 3 -13 1 1 o 687.409 627.872 0.00 0.98946 0.12
    4 8 6 1 1 o 1335.524 1282.770 180.00 0.99075 0.19
    5 2 -11 1 1 o 843.809 806.677 180.00 0.99067 0.16
    6 3 6 1 1 o 1239.679 1143.025 0.00 0.98542 0.21
    7 3 2 1 1 o 859.523 775.723 0.00 0.98727 0.17
    4 10 1 1 1 o 302.169 282.634 0.00 0.99019 0.04
    0 8 10 1 1 o 2243.280 2084.998 180.00 0.99016 0.34
    7 2 -6 1 2 o 1676.217 1559.079 180.00 0.99257 0.19
    5 7 5 1 2 o 245.086 228.346 0.00 0.99099 0.02
    7 3 2 1 2 o 837.651 775.723 0.00 0.98727 0.08
    3 11 -1 1 1 o 1266.222 1167.557 180.00 0.98985 0.18
    0 12 0 1 1 o 3429.860 3141.456 0.00 0.98963 0.24
    2 3 12 1 2 o 157.848 145.088 0.00 0.99027 0.01
    6 6 -6 1 2 o 0.289 0.157 180.00 0.99022 0.00
    1 7 -11 1 2 o 672.082 612.974 0.00 0.99009 0.05
    3 1 -13 1 2 o 76.144 69.268 180.00 0.99005 0.01
    5 9 -1 1 1 o 88.731 79.503 180.00 0.98755 0.02
    4 10 -3 1 2 o 2820.680 2556.879 180.00 0.98993 0.23
    4 8 -8 1 2 o 2635.239 2380.521 0.00 0.98984 0.24
    0 3 13 1 2 o 1374.170 1235.894 0.00 0.98983 0.12
    2 10 -7 1 2 o 2678.277 2411.671 0.00 0.98974 0.21
    7 4 -4 1 1 o 1.480 1.262 0.00 0.98723 0.00
    2 3 -13 1 2 o 708.398 627.872 0.00 0.98946 0.06
    3 11 0 1 1 o 260.364 242.685 0.00 0.98853 0.04
    4 5 9 1 1 o 153.743 142.756 0.00 0.98506 0.02
    4 8 6 1 2 o 1375.000 1282.770 180.00 0.99075 0.10
    5 2 -11 1 2 o 866.073 806.677 180.00 0.99067 0.08
    6 3 6 1 2 o 1252.218 1143.025 0.00 0.98542 0.10
    6 7 1 1 1 o 3883.884 3592.320 0.00 0.98468 0.70
    3 10 -6 1 1 o 0.536 0.454 0.00 0.98633 0.00
    4 10 1 1 2 o 307.258 282.634 0.00 0.99019 0.02
    0 8 10 1 2 o 2281.997 2084.998 180.00 0.99016 0.17
    5 9 -2 1 1 o 692.614 629.578 180.00 0.98611 0.12
    2 10 6 1 1 o 636.314 589.941 0.00 0.99017 0.09
    3 11 -1 1 2 o 1292.788 1167.557 180.00 0.98985 0.09
    3 11 -2 1 1 o 21.251 19.586 180.00 0.98571 0.00
    0 12 0 1 2 o 3516.579 3141.456 0.00 0.98963 0.12
    1 9 -9 1 1 o 0.868 0.723 180.00 0.98718 0.00
    0 12 1 1 1 o 2999.030 2670.496 180.00 0.98690 0.41
    5 9 -1 1 2 o 86.571 79.503 180.00 0.98755 0.01
    7 2 3 1 1 o 888.225 797.321 0.00 0.98134 0.17
    7 4 -4 1 2 o 1.419 1.262 0.00 0.98723 0.00
    3 11 0 1 2 o 266.621 242.685 0.00 0.98853 0.02
    4 5 9 1 2 o 155.175 142.756 0.00 0.98506 0.01
    4 3 10 1 1 o 841.178 771.546 180.00 0.98253 0.13
    6 7 -4 1 1 o 54.637 50.208 0.00 0.98420 0.01
    6 7 1 1 2 o 3912.200 3592.320 0.00 0.98468 0.35
    3 10 -6 1 2 o 0.524 0.454 0.00 0.98633 0.00
    5 8 -6 1 1 o 1354.402 1237.337 180.00 0.98387 0.25
    1 10 7 1 1 o 775.347 718.370 180.00 0.98799 0.11
    4 5 -11 1 1 o 0.307 0.138 180.00 0.98378 0.00
    5 9 -2 1 2 o 688.767 629.578 180.00 0.98611 0.06
    2 10 6 1 2 o 644.461 589.941 0.00 0.99017 0.04
    5 9 0 1 1 o 5810.651 5304.029 180.00 0.98356 0.97
    3 11 -2 1 2 o 21.397 19.586 180.00 0.98571 0.00
    1 9 -9 1 2 o 0.822 0.723 180.00 0.98718 0.00
    3 9 -8 1 1 o 893.958 814.096 180.00 0.98298 0.16
    0 12 1 1 2 o 2898.420 2670.496 180.00 0.98690 0.20
    7 4 1 1 1 o 0.639 0.572 180.00 0.98104 0.00
    0 7 11 1 1 o 1.571 1.361 0.00 0.98413 0.00
    7 2 3 1 2 o 946.874 797.321 0.00 0.98134 0.09
    5 0 9 1 1 o 204.810 174.400 0.00 0.97878 0.01
    1 2 13 1 1 o 394.561 350.050 0.00 0.98061 0.06
    4 3 10 1 2 o 880.537 771.546 180.00 0.98253 0.07
    6 7 -4 1 2 o 55.261 50.208 0.00 0.98420 0.01
    2 8 -10 1 1 o 784.937 716.702 0.00 0.98175 0.13
    1 10 7 1 2 o 773.750 718.370 180.00 0.98799 0.05
    5 8 -6 1 2 o 1377.876 1237.337 180.00 0.98387 0.13
    4 5 -11 1 2 o 0.341 0.138 180.00 0.98378 0.00
    4 3 -12 1 1 o 1306.960 1165.759 0.00 0.98114 0.25
    5 9 0 1 2 o 5945.473 5304.029 180.00 0.98356 0.50
    6 3 -9 1 1 o 1314.115 1206.684 180.00 0.98398 0.27
    0 9 9 1 1 o 1661.498 1519.272 180.00 0.98392 0.25
    3 9 -8 1 2 o 930.675 814.096 180.00 0.98298 0.08
    1 11 5 1 1 o 909.542 838.355 180.00 0.98443 0.13
    7 4 1 1 2 o 0.683 0.572 180.00 0.98104 0.00
    3 11 1 1 1 o 497.986 453.304 0.00 0.98181 0.07
    0 7 11 1 2 o 1.593 1.361 0.00 0.98413 0.00
    3 2 -13 1 1 o 112.765 99.346 180.00 0.97989 0.02
    5 0 9 1 2 o 219.445 174.400 0.00 0.97878 0.01
    1 2 13 1 2 o 427.243 350.050 0.00 0.98061 0.04
    1 12 0 1 1 o 2658.031 2353.077 180.00 0.98084 0.37
    2 8 -10 1 2 o 829.665 716.702 0.00 0.98175 0.07
    5 9 -3 1 1 o 1216.842 1040.104 0.00 0.97931 0.22
    5 1 9 1 1 o 349.656 275.998 180.00 0.97547 0.06
    5 4 8 1 1 o 1743.227 1366.366 180.00 0.97728 0.27
    4 3 -12 1 2 o 1399.831 1165.759 0.00 0.98114 0.13
    6 3 -9 1 2 o 1331.182 1206.684 180.00 0.98398 0.14
    0 9 9 1 2 o 1683.672 1519.272 180.00 0.98392 0.13
    2 7 -11 1 1 o 4.171 3.437 180.00 0.97848 0.00
    1 5 12 1 1 o 37.763 31.599 180.00 0.97846 0.01
    2 8 9 1 1 o 267.775 246.586 180.00 0.98235 0.04
    2 11 -5 1 1 o 187.831 152.532 180.00 0.97821 0.03
    1 12 -1 1 1 o 1755.961 1514.714 0.00 0.97949 0.25
    1 11 5 1 2 o 913.836 838.355 180.00 0.98443 0.06
    3 11 1 1 2 o 527.628 453.304 0.00 0.98181 0.04
    2 7 10 1 1 o 97.182 84.120 180.00 0.97914 0.01
    3 2 -13 1 2 o 127.690 99.346 180.00 0.97989 0.01
    0 12 2 1 1 o 19.434 15.878 180.00 0.97883 0.00
    5 6 -9 1 1 o 877.149 678.787 0.00 0.97714 0.17
    2 8 9 1 2 o 282.465 246.586 180.00 0.98235 0.02
    1 12 0 1 2 o 2867.957 2353.077 180.00 0.98084 0.20
    5 9 -3 1 2 o 1360.581 1040.104 0.00 0.97931 0.12
    5 1 9 1 2 o 313.728 275.998 180.00 0.97547 0.03
    5 4 8 1 2 o 1688.632 1366.366 180.00 0.97728 0.13
    4 10 -4 1 1 o 344.067 265.074 180.00 0.97642 0.06
    3 11 -3 1 1 o 520.678 401.720 180.00 0.97631 0.08
    7 0 -7 1 1 o 25.220 22.120 180.00 0.98026 0.00
    2 7 -11 1 2 o 4.459 3.437 180.00 0.97848 0.00
    1 5 12 1 2 o 40.162 31.599 180.00 0.97846 0.00
    3 7 9 1 1 o 357.005 269.891 0.00 0.97732 0.06
    2 11 -5 1 2 o 196.005 152.532 180.00 0.97821 0.01
    1 12 -1 1 2 o 1984.286 1514.714 0.00 0.97949 0.14
    1 12 1 1 1 o 369.189 280.732 0.00 0.97688 0.05
    4 10 2 1 1 o 592.197 449.661 0.00 0.97679 0.09
    2 7 10 1 2 o 107.881 84.120 180.00 0.97914 0.01
    7 0 -7 1 2 o 27.764 22.120 180.00 0.98026 0.00
    0 12 2 1 2 o 21.604 15.878 180.00 0.97883 0.00
    1 4 -13 1 1 o 315.403 252.327 0.00 0.97483 0.05
    5 6 -9 1 2 o 839.013 678.787 0.00 0.97714 0.08
    3 4 11 1 1 o 69.874 61.914 0.00 0.97303 0.01
    2 11 4 1 1 o 179.655 146.658 180.00 0.97849 0.03
    5 9 1 1 1 o 295.215 242.964 180.00 0.97435 0.05
    7 3 -6 1 1 o 894.864 702.366 0.00 0.97568 0.20
    7 1 -7 1 1 o 144.269 113.136 180.00 0.97694 0.03
    4 10 -4 1 2 o 316.147 265.074 180.00 0.97642 0.03
    3 11 -3 1 2 o 475.784 401.720 180.00 0.97631 0.04
    5 3 -11 1 1 o 963.656 815.346 180.00 0.97387 0.19
    3 8 8 1 1 o 26.608 20.303 0.00 0.97652 0.00
    3 7 9 1 2 o 344.448 269.891 0.00 0.97732 0.03
    1 6 -12 1 1 o 39.162 33.547 180.00 0.97342 0.01
    6 1 7 1 1 o 214.157 194.572 0.00 0.96970 0.03
    2 9 -9 1 1 o 2533.766 2237.423 180.00 0.97308 0.42
    1 12 1 1 2 o 344.737 280.732 0.00 0.97688 0.02
    4 10 2 1 2 o 549.307 449.661 0.00 0.97679 0.04
    3 5 -12 1 1 o 1062.461 966.088 180.00 0.97256 0.19
    5 7 -8 1 1 o 116.610 105.820 180.00 0.97255 0.02
    7 4 -5 1 1 o 429.723 390.654 0.00 0.97248 0.10
    7 5 -2 1 1 o 447.289 421.594 0.00 0.97079 0.09
    1 4 -13 1 2 o 274.778 252.327 0.00 0.97483 0.02
    3 4 11 1 2 o 66.060 61.914 0.00 0.97303 0.01
    2 11 4 1 2 o 193.427 146.658 180.00 0.97849 0.01
    5 9 1 1 2 o 259.398 242.964 180.00 0.97435 0.02
    7 3 -6 1 2 o 802.107 702.366 0.00 0.97568 0.09
    7 1 -7 1 2 o 136.358 113.136 180.00 0.97694 0.01
    5 3 -11 1 2 o 858.045 815.346 180.00 0.97387 0.08
    5 8 4 1 1 o 149.320 141.181 0.00 0.97143 0.03
    1 12 -2 1 1 o 1251.611 1120.544 180.00 0.97290 0.17
    3 8 8 1 2 o 24.336 20.303 0.00 0.97652 0.00
    7 5 -1 1 1 o 1990.014 1793.718 180.00 0.96961 0.42
    1 6 -12 1 2 o 35.363 33.547 180.00 0.97342 0.00
    6 5 5 1 1 o 1171.184 1046.212 180.00 0.96937 0.20
    6 1 7 1 2 o 219.911 194.572 0.00 0.96970 0.02
    2 9 -9 1 2 o 2380.917 2237.423 180.00 0.97308 0.20
    6 7 2 1 1 o 1735.391 1533.138 180.00 0.96895 0.31
    3 5 -12 1 2 o 1045.068 966.088 180.00 0.97256 0.10
    5 7 -8 1 2 o 114.810 105.820 180.00 0.97255 0.01
    7 4 -5 1 2 o 425.795 390.654 0.00 0.97248 0.05
    7 5 -2 1 2 o 477.225 421.594 0.00 0.97079 0.05
    5 5 -10 1 1 o 2.018 1.891 180.00 0.96995 0.00
    2 9 8 1 1 o 359.150 305.651 0.00 0.97360 0.05
    5 2 9 1 1 o 6.501 5.403 180.00 0.96575 0.00
    1 12 -2 1 2 o 1192.745 1120.544 180.00 0.97290 0.08
    5 8 4 1 2 o 161.125 141.181 0.00 0.97143 0.01
    7 5 -1 1 2 o 2035.967 1793.718 180.00 0.96961 0.21
    6 0 -10 1 1 o 4001.926 3814.497 0.00 0.97138 0.43
    6 5 5 1 2 o 1193.719 1046.212 180.00 0.96937 0.10
    7 5 -3 1 1 o 114.759 99.681 180.00 0.96683 0.03
    7 3 3 1 1 o 167.143 141.848 0.00 0.96501 0.03
    3 10 5 1 1 o 1173.439 1094.611 0.00 0.97223 0.17
    6 7 -5 1 1 o 304.166 271.304 180.00 0.96831 0.06
    1 11 -6 1 1 o 2.267 2.092 180.00 0.96973 0.00
    6 7 2 1 2 o 1770.264 1533.138 180.00 0.96895 0.16
    4 9 -7 1 1 o 1129.802 995.760 180.00 0.96790 0.20
    2 4 -13 1 1 o 2842.562 2439.868 0.00 0.96626 0.49
    0 11 6 1 1 o 1167.529 1097.087 180.00 0.97046 0.17
    7 4 2 1 1 o 33.119 26.764 0.00 0.96422 0.01
    5 5 -10 1 2 o 2.070 1.891 180.00 0.96995 0.00
    5 9 -4 1 1 o 2857.888 2525.858 0.00 0.96749 0.51
    2 9 8 1 2 o 318.774 305.651 0.00 0.97360 0.02
    3 11 2 1 1 o 0.487 0.401 180.00 0.97002 0.00
    7 1 4 1 1 o 152.304 125.078 0.00 0.96389 0.03
    4 9 5 1 1 o 704.952 619.597 0.00 0.96863 0.10
    2 4 12 1 1 o 252.120 221.390 0.00 0.96702 0.04
    6 5 -8 1 1 o 270.016 238.763 0.00 0.96818 0.06
    5 2 9 1 2 o 6.581 5.403 180.00 0.96575 0.00
    0 4 13 1 1 o 81.226 69.721 180.00 0.96661 0.02
    0 6 12 1 1 o 110.268 94.414 180.00 0.96648 0.02
    1 10 -8 1 1 o 179.579 157.448 180.00 0.96790 0.03
    3 6 10 1 1 o 656.400 569.278 0.00 0.96641 0.10
    6 6 4 1 1 o 44.574 37.239 180.00 0.96473 0.01
    6 0 -10 1 2 o 4299.795 3814.497 0.00 0.97138 0.23
    7 5 -3 1 2 o 120.265 99.681 180.00 0.96683 0.01
    3 10 5 1 2 o 1197.599 1094.611 0.00 0.97223 0.08
    7 3 3 1 2 o 165.261 141.848 0.00 0.96501 0.02
    6 7 -5 1 2 o 314.864 271.304 180.00 0.96831 0.03
    1 3 13 1 1 o 84.043 69.673 0.00 0.96431 0.02
    1 11 -6 1 2 o 2.318 2.092 180.00 0.96973 0.00
    6 4 6 1 1 o 3.343 2.762 0.00 0.96250 0.00
    1 8 10 1 1 o 518.162 457.494 180.00 0.96840 0.08
    4 9 -7 1 2 o 1184.461 995.760 180.00 0.96790 0.11
    2 4 -13 1 2 o 2932.776 2439.868 0.00 0.96626 0.26
    6 1 -10 1 1 o 1423.572 1255.890 0.00 0.96815 0.30
    0 11 6 1 2 o 1245.961 1097.087 180.00 0.97046 0.09
    3 3 -13 1 1 o 591.235 488.023 180.00 0.96363 0.11
    7 4 2 1 2 o 31.592 26.764 0.00 0.96422 0.00
    5 9 -4 1 2 o 3009.849 2525.858 0.00 0.96749 0.27
    1 12 2 1 1 o 1514.320 1337.221 0.00 0.96778 0.21
    7 5 0 1 1 o 314.046 260.364 0.00 0.96333 0.07
    3 11 2 1 2 o 0.533 0.401 180.00 0.97002 0.00
    7 1 4 1 2 o 143.776 125.078 0.00 0.96389 0.02
    4 9 5 1 2 o 725.856 619.597 0.00 0.96863 0.05
    2 4 12 1 2 o 265.625 221.390 0.00 0.96702 0.02
    7 2 -7 1 1 o 13.911 12.002 0.00 0.96717 0.00
    0 12 3 1 1 o 2236.204 1889.323 180.00 0.96582 0.31
    6 5 -8 1 2 o 281.833 238.763 0.00 0.96818 0.03
    2 6 11 1 1 o 64.815 52.379 0.00 0.96432 0.01
    0 4 13 1 2 o 85.225 69.721 180.00 0.96661 0.01
    0 6 12 1 2 o 115.025 94.414 180.00 0.96648 0.01
    1 10 -8 1 2 o 189.688 157.448 180.00 0.96790 0.02
    3 6 10 1 2 o 679.157 569.278 0.00 0.96641 0.05
    6 6 4 1 2 o 43.634 37.239 180.00 0.96473 0.00
    6 6 -7 1 1 o 174.349 146.162 0.00 0.96374 0.03
    2 6 -12 1 1 o 65.401 52.988 180.00 0.96363 0.01
    1 3 13 1 2 o 80.904 69.673 0.00 0.96431 0.01
    6 2 7 1 1 o 437.039 406.537 0.00 0.96015 0.08
    6 4 6 1 2 o 2.985 2.762 0.00 0.96250 0.00
    0 10 8 1 1 o 1995.232 1698.833 180.00 0.96609 0.30
    1 8 10 1 2 o 538.771 457.494 180.00 0.96840 0.04
    6 1 -10 1 2 o 1492.737 1255.890 0.00 0.96815 0.16
    3 3 -13 1 2 o 549.841 488.023 180.00 0.96363 0.05
    1 12 2 1 2 o 1604.995 1337.221 0.00 0.96778 0.11
    7 5 0 1 2 o 289.486 260.364 0.00 0.96333 0.03
    3 11 -4 1 1 o 168.025 144.804 180.00 0.96209 0.03
    7 2 -7 1 2 o 14.822 12.002 0.00 0.96717 0.00
    0 12 3 1 2 o 2275.208 1889.323 180.00 0.96582 0.16
    2 6 11 1 2 o 62.127 52.379 0.00 0.96432 0.01
    3 9 7 1 1 o 2.413 1.770 0.00 0.96409 0.00
    4 4 10 1 1 o 0.069 0.064 0.00 0.95981 0.00
    6 6 -7 1 2 o 164.412 146.162 0.00 0.96374 0.02
    2 6 -12 1 2 o 60.496 52.988 180.00 0.96363 0.01
    1 9 9 1 1 o 4.623 3.719 180.00 0.96381 0.00
    6 2 7 1 2 o 457.197 406.537 0.00 0.96015 0.04
    0 10 8 1 2 o 2045.773 1698.833 180.00 0.96609 0.15
    5 9 2 1 1 o 49.186 46.016 0.00 0.96033 0.01
    1 7 11 1 1 o 750.595 659.986 180.00 0.96151 0.12
    4 4 0 2 1 o 1648.205 1523.011 0.00 0.96008 0.77
    3 1 12 1 1 o 802.940 740.266 180.00 0.95851 0.14
    1 12 -3 1 1 o 272.632 240.295 180.00 0.96136 0.04
    6 4 -9 1 1 o 294.296 263.954 0.00 0.96116 0.06
    3 11 -4 1 2 o 151.673 144.804 180.00 0.96209 0.01
    5 6 7 1 1 o 3510.639 3136.185 0.00 0.95785 0.55
    3 9 7 1 2 o 2.238 1.770 0.00 0.96409 0.00
    4 4 10 1 2 o 0.074 0.064 0.00 0.95981 0.00
    1 9 9 1 2 o 4.309 3.719 180.00 0.96381 0.00
    4 4 -12 1 1 o 0.641 0.590 0.00 0.95851 0.00
    4 10 -5 1 1 o 1316.589 1210.470 0.00 0.95842 0.22
    5 9 2 1 2 o 51.141 46.016 0.00 0.96033 0.00
    7 5 -4 1 1 o 110.709 98.133 0.00 0.95789 0.03
    1 7 11 1 2 o 684.617 659.986 180.00 0.96151 0.05
    7 2 4 1 1 o 17.128 16.051 180.00 0.95451 0.00
    4 4 0 2 2 o 1787.405 1523.011 0.00 0.96008 0.42
    3 1 12 1 2 o 836.762 740.266 180.00 0.95851 0.07
    1 12 -3 1 2 o 252.743 240.295 180.00 0.96136 0.02
    4 10 3 1 1 o 2543.167 2423.860 0.00 0.95889 0.38
    6 4 -9 1 2 o 280.039 263.954 0.00 0.96116 0.03
    5 7 6 1 1 o 246.972 218.262 0.00 0.95584 0.04
    5 6 7 1 2 o 3475.558 3136.185 0.00 0.95785 0.27
    1 1 -14 1 1 o 1.124 1.019 0.00 0.95520 0.00
    5 8 -7 1 1 o 2609.044 2304.141 180.00 0.95665 0.50
    3 10 -7 1 1 o 75.913 66.677 0.00 0.95646 0.01
    4 7 8 1 1 o 8.636 7.496 0.00 0.95638 0.00
    4 4 -12 1 2 o 0.676 0.590 0.00 0.95851 0.00
    4 10 -5 1 2 o 1364.361 1210.470 0.00 0.95842 0.12
    6 2 -10 1 1 o 424.097 396.036 0.00 0.95864 0.09
    7 5 -4 1 2 o 109.967 98.133 0.00 0.95789 0.01
    7 5 1 1 1 o 252.948 230.040 180.00 0.95224 0.05
    7 2 4 1 2 o 17.833 16.051 180.00 0.95451 0.00
    4 7 -10 1 1 o 1126.262 1023.375 0.00 0.95533 0.22
    4 10 3 1 2 o 2757.195 2423.860 0.00 0.95889 0.21
    5 7 6 1 2 o 235.468 218.262 0.00 0.95584 0.02
    2 12 0 1 1 o 1208.525 1071.904 0.00 0.95583 0.18
    2 12 -1 1 1 o 1610.660 1431.561 0.00 0.95580 0.24
    1 1 -14 1 2 o 1.120 1.019 0.00 0.95520 0.00
    5 8 -7 1 2 o 2431.271 2304.141 180.00 0.95665 0.23
    3 10 -7 1 2 o 70.571 66.677 0.00 0.95646 0.01
    4 7 8 1 2 o 7.941 7.496 0.00 0.95638 0.00
    6 2 -10 1 2 o 450.184 396.036 0.00 0.95864 0.05
    7 4 -6 1 1 o 1.551 1.444 180.00 0.95342 0.00
    2 10 -8 1 1 o 1420.403 1315.684 180.00 0.95339 0.24
    5 3 9 1 1 o 0.621 0.506 0.00 0.95017 0.00
    6 8 -1 1 1 o 2.771 2.244 180.00 0.95167 0.00
    6 8 -2 1 1 o 1695.455 1507.899 180.00 0.95158 0.33
    7 5 1 1 2 o 258.415 230.040 180.00 0.95224 0.03
    4 7 -10 1 2 o 1113.943 1023.375 0.00 0.95533 0.11
    2 0 -14 1 1 o 197.387 172.650 0.00 0.95136 0.02
    3 8 -10 1 1 o 211.691 195.651 0.00 0.95284 0.04
    2 11 -6 1 1 o 51.254 47.202 0.00 0.95271 0.01
    4 1 11 1 1 o 318.121 283.736 0.00 0.94949 0.05
    1 11 6 1 1 o 189.436 178.493 180.00 0.95478 0.03
    2 12 0 1 2 o 1154.892 1071.904 0.00 0.95583 0.09
    2 12 -1 1 2 o 1544.313 1431.561 0.00 0.95580 0.11
    4 8 7 1 1 o 32.560 29.767 0.00 0.95193 0.00
    5 4 -11 1 1 o 53.992 47.693 180.00 0.95173 0.01
    1 12 3 1 1 o 769.290 730.269 180.00 0.95399 0.11
    4 6 9 1 1 o 8.824 7.525 180.00 0.94978 0.00
    5 9 -5 1 1 o 1.800 1.548 0.00 0.95117 0.00
    3 11 3 1 1 o 1990.690 1867.515 0.00 0.95369 0.29
    7 4 -6 1 2 o 1.640 1.444 180.00 0.95342 0.00
    3 7 -11 1 1 o 332.214 291.703 0.00 0.95106 0.06
    2 10 -8 1 2 o 1506.098 1315.684 180.00 0.95339 0.13
    4 8 -9 1 1 o 44.466 38.495 180.00 0.95101 0.01
    5 3 9 1 2 o 0.622 0.506 0.00 0.95017 0.00
    2 12 -2 1 1 o 2.782 2.427 180.00 0.95086 0.00
    6 8 -1 1 2 o 2.785 2.244 180.00 0.95167 0.00
    0 0 14 1 1 o 4924.766 4381.021 180.00 0.94929 0.45
    3 2 12 1 1 o 641.309 567.107 0.00 0.94928 0.12
    6 8 -2 1 2 o 1697.832 1507.899 180.00 0.95158 0.16
    2 1 13 1 1 o 878.370 777.847 180.00 0.94909 0.16
    6 7 3 1 1 o 640.874 563.937 180.00 0.94907 0.12
    2 0 -14 1 2 o 195.294 172.650 0.00 0.95136 0.01
    3 8 -10 1 2 o 220.630 195.651 0.00 0.95284 0.02
    2 11 5 1 1 o 5.137 4.764 180.00 0.95303 0.00
    2 11 -6 1 2 o 53.253 47.202 0.00 0.95271 0.00
    5 5 8 1 1 o 76.855 67.216 180.00 0.94879 0.01
    4 1 11 1 2 o 313.549 283.736 0.00 0.94949 0.03
    2 10 7 1 1 o 1341.512 1269.253 180.00 0.95383 0.20
    3 7 -11 1 2 o 330.679 291.703 0.00 0.95106 0.03
    7 3 -7 1 1 o 46.175 39.963 0.00 0.95152 0.01
    1 11 6 1 2 o 195.284 178.493 180.00 0.95478 0.01
    2 1 -14 1 1 o 51.940 45.435 180.00 0.94832 0.01
    2 12 1 1 1 o 2252.740 1964.500 0.00 0.95095 0.33
    4 8 7 1 2 o 32.809 29.767 0.00 0.95193 0.00
    5 4 -11 1 2 o 54.138 47.693 180.00 0.95173 0.01
    1 12 3 1 2 o 823.232 730.269 180.00 0.95399 0.06
    2 10 7 1 2 o 1448.154 1269.253 180.00 0.95383 0.11
    4 6 9 1 2 o 8.754 7.525 180.00 0.94978 0.00
    5 9 -5 1 2 o 1.792 1.548 0.00 0.95117 0.00
    3 11 3 1 2 o 2136.573 1867.515 0.00 0.95369 0.16
    4 8 -9 1 2 o 44.289 38.495 180.00 0.95101 0.00
    4 6 -11 1 1 o 1078.573 945.735 0.00 0.94863 0.21
    2 12 -2 1 2 o 2.774 2.427 180.00 0.95086 0.00
    0 0 14 1 2 o 4809.633 4381.021 180.00 0.94929 0.22
    3 2 12 1 2 o 626.415 567.107 0.00 0.94928 0.06
    6 8 0 1 1 o 405.381 370.540 180.00 0.94691 0.07
    6 7 -6 1 1 o 950.581 837.398 180.00 0.94829 0.19
    2 1 13 1 2 o 853.263 777.847 180.00 0.94909 0.08
    6 7 3 1 2 o 620.507 563.937 180.00 0.94907 0.06
    6 8 -3 1 1 o 584.009 533.713 0.00 0.94666 0.11
    2 11 5 1 2 o 5.398 4.764 180.00 0.95303 0.00
    4 1 -13 1 1 o 36.254 31.762 180.00 0.94811 0.01
    1 5 -13 1 1 o 7.132 6.601 0.00 0.94656 0.00
    6 3 7 1 1 o 480.540 446.038 180.00 0.94483 0.08
    5 5 8 1 2 o 73.983 67.216 180.00 0.94879 0.01
    7 3 -7 1 2 o 46.142 39.963 0.00 0.95152 0.01
    0 1 14 1 1 o 1002.978 916.225 0.00 0.94627 0.19
    1 2 -14 1 1 o 4617.875 4228.441 180.00 0.94606 0.84
    5 1 -12 1 1 o 706.758 632.863 180.00 0.94750 0.15
    2 1 -14 1 2 o 49.319 45.435 180.00 0.94832 0.00
    2 12 1 1 2 o 2245.273 1964.500 0.00 0.95095 0.16
    4 1 -13 1 2 o 34.487 31.762 180.00 0.94811 0.00
    0 12 4 1 1 o 1440.945 1259.073 180.00 0.94845 0.21
    7 4 3 1 1 o 174.844 163.014 0.00 0.94345 0.03
    3 5 11 1 1 o 360.830 335.294 0.00 0.94490 0.06
    4 6 -11 1 2 o 1034.651 945.735 0.00 0.94863 0.10
    6 8 0 1 2 o 396.712 370.540 180.00 0.94691 0.04
    6 7 -6 1 2 o 912.057 837.398 180.00 0.94829 0.09
    6 8 -3 1 2 o 573.818 533.713 0.00 0.94666 0.06
    1 10 8 1 1 o 3625.749 3164.726 180.00 0.94823 0.56
    1 5 -13 1 2 o 7.036 6.601 0.00 0.94656 0.00
    6 3 7 1 2 o 470.916 446.038 180.00 0.94483 0.04
    1 12 -4 1 1 o 700.466 648.332 0.00 0.94540 0.10
    0 1 14 1 2 o 990.286 916.225 0.00 0.94627 0.09
    7 1 -8 1 1 o 2309.100 2040.161 0.00 0.94783 0.55
    3 9 -9 1 1 o 128.862 119.625 180.00 0.94374 0.02
    1 2 -14 1 2 o 4566.159 4228.441 180.00 0.94606 0.42
    5 1 -12 1 2 o 680.693 632.863 180.00 0.94750 0.07
    0 12 4 1 2 o 1376.632 1259.073 180.00 0.94845 0.10
    5 8 5 1 1 o 581.828 550.551 0.00 0.94296 0.09
    7 5 -5 1 1 o 2322.507 2156.495 0.00 0.94439 0.52
    1 4 13 1 1 o 349.865 331.463 0.00 0.94280 0.06
    7 4 3 1 2 o 175.862 163.014 0.00 0.94345 0.02
    3 5 11 1 2 o 352.601 335.294 0.00 0.94490 0.03
    1 6 12 1 1 o 1098.780 1020.024 180.00 0.94386 0.19
    3 11 -5 1 1 o 860.077 800.371 0.00 0.94368 0.14
    3 4 -13 1 1 o 210.174 202.535 0.00 0.94216 0.04
    4 2 11 1 1 o 2785.911 2494.240 180.00 0.94051 0.48
    1 10 8 1 2 o 3445.895 3164.726 180.00 0.94823 0.26
    1 12 -4 1 2 o 688.355 648.332 0.00 0.94540 0.05
    7 1 -8 1 2 o 2210.060 2040.161 0.00 0.94783 0.26
    3 9 -9 1 2 o 127.270 119.625 180.00 0.94374 0.01
    7 3 4 1 1 o 1337.157 1140.677 0.00 0.93945 0.26
    1 8 -11 1 1 o 2134.640 2044.912 180.00 0.94219 0.37
    5 9 3 1 1 o 117.949 113.196 180.00 0.94213 0.02
    6 3 -10 1 1 o 2056.348 1917.987 0.00 0.94339 0.45
    5 8 5 1 2 o 608.164 550.551 0.00 0.94296 0.05
    7 5 -5 1 2 o 2263.603 2156.495 0.00 0.94439 0.26
    1 4 13 1 2 o 372.977 331.463 0.00 0.94280 0.03
    2 2 13 1 1 o 3421.256 2983.516 0.00 0.94013 0.62
    1 6 12 1 2 o 1073.808 1020.024 180.00 0.94386 0.09
    7 0 5 1 1 o 3.176 2.784 0.00 0.93668 0.00
    3 11 -5 1 2 o 853.386 800.371 0.00 0.94368 0.07
    3 4 -13 1 2 o 236.502 202.535 0.00 0.94216 0.02
    2 12 -3 1 1 o 1806.567 1688.360 180.00 0.94125 0.28
    4 2 11 1 2 o 2923.991 2494.240 180.00 0.94051 0.25
    2 5 12 1 1 o 572.758 486.386 0.00 0.93939 0.10
    2 2 -14 1 1 o 780.087 658.403 0.00 0.93938 0.14
    4 2 -13 1 1 o 22.465 18.973 180.00 0.93918 0.00
    0 5 13 1 1 o 577.317 485.598 180.00 0.93902 0.11
    1 9 -10 1 1 o 78.600 69.222 180.00 0.94034 0.01
    2 5 -13 1 1 o 459.349 385.483 180.00 0.93870 0.09
    7 3 4 1 2 o 1341.614 1140.677 0.00 0.93945 0.13
    3 6 -12 1 1 o 1207.699 1024.907 180.00 0.93856 0.23
    1 8 -11 1 2 o 2384.268 2044.912 180.00 0.94219 0.21
    7 5 2 1 1 o 380.543 324.679 180.00 0.93683 0.08
    5 9 3 1 2 o 132.102 113.196 180.00 0.94213 0.01
    6 3 -10 1 2 o 2071.443 1917.987 0.00 0.94339 0.23
    2 2 13 1 2 o 3510.228 2983.516 0.00 0.94013 0.32
    7 0 5 1 2 o 3.115 2.784 0.00 0.93668 0.00
    1 11 -7 1 1 o 993.888 842.176 0.00 0.93898 0.16
    6 8 1 1 1 o 768.942 653.772 180.00 0.93753 0.15
    2 12 2 1 1 o 12.650 11.982 0.00 0.94139 0.00
    2 12 -3 1 2 o 1994.357 1688.360 180.00 0.94125 0.16
    3 10 6 1 1 o 130.024 123.035 0.00 0.94130 0.02
    0 2 14 1 1 o 491.894 419.047 180.00 0.93738 0.09
    6 6 5 1 1 o 948.804 823.937 180.00 0.93569 0.17
    5 2 -12 1 1 o 969.065 821.824 0.00 0.93858 0.20
    6 8 -4 1 1 o 629.780 534.642 0.00 0.93711 0.13
    2 5 12 1 2 o 573.290 486.386 0.00 0.93939 0.05
    2 2 -14 1 2 o 776.594 658.403 0.00 0.93938 0.07
    7 1 5 1 1 o 1384.582 1202.565 0.00 0.93378 0.27
    7 6 -2 1 1 o 139.425 119.193 0.00 0.93697 0.03
    4 2 -13 1 2 o 22.376 18.973 180.00 0.93918 0.00
    6 5 6 1 1 o 17.513 14.875 0.00 0.93525 0.00
    4 10 -6 1 1 o 60.946 51.763 0.00 0.93669 0.01
    0 5 13 1 2 o 575.089 485.598 180.00 0.93902 0.05
    1 9 -10 1 2 o 81.676 69.222 180.00 0.94034 0.01
    2 5 -13 1 2 o 456.517 385.483 180.00 0.93870 0.04
    3 6 -12 1 2 o 1198.164 1024.907 180.00 0.93856 0.11
    4 9 -8 1 1 o 706.385 604.257 0.00 0.93611 0.14
    7 5 2 1 2 o 370.020 324.679 180.00 0.93683 0.04
    7 6 -1 1 1 o 708.431 616.479 0.00 0.93590 0.15
    0 8 11 1 1 o 509.900 433.665 180.00 0.93705 0.08
    5 7 -9 1 1 o 2.251 1.839 180.00 0.93679 0.00
    1 11 -7 1 2 o 990.701 842.176 0.00 0.93898 0.08
    2 12 2 1 2 o 14.133 11.982 0.00 0.94139 0.00
    6 8 1 1 2 o 743.827 653.772 180.00 0.93753 0.07
    3 10 6 1 2 o 145.334 123.035 0.00 0.94130 0.01
    7 2 -8 1 1 o 2082.848 1757.476 180.00 0.93890 0.50
    0 2 14 1 2 o 473.336 419.047 180.00 0.93738 0.04
    6 6 5 1 2 o 947.139 823.937 180.00 0.93569 0.08
    5 2 -12 1 2 o 962.024 821.824 0.00 0.93858 0.10
    5 6 -10 1 1 o 665.814 570.925 180.00 0.93621 0.14
    6 8 -4 1 2 o 609.714 534.642 0.00 0.93711 0.06
    7 1 5 1 2 o 1380.828 1202.565 0.00 0.93378 0.13
    0 11 7 1 1 o 266.673 224.560 0.00 0.93848 0.04
    7 6 -2 1 2 o 135.248 119.193 0.00 0.93697 0.01
    4 10 4 1 1 o 26.905 22.896 180.00 0.93724 0.00
    6 5 6 1 2 o 17.343 14.875 0.00 0.93525 0.00
    5 7 -9 1 2 o 2.176 1.839 180.00 0.93679 0.00
    3 3 12 1 1 o 899.368 784.650 0.00 0.93447 0.16
    4 10 -6 1 2 o 59.454 51.763 0.00 0.93669 0.01
    4 9 6 1 1 o 328.226 276.140 180.00 0.93688 0.05
    4 9 -8 1 2 o 700.474 604.257 0.00 0.93611 0.07
    0 9 10 1 1 o 59.580 50.057 180.00 0.93637 0.01
    7 6 -1 1 2 o 706.198 616.479 0.00 0.93590 0.07
    7 6 -3 1 1 o 200.737 175.079 180.00 0.93340 0.04
    0 8 11 1 2 o 491.610 433.665 180.00 0.93705 0.04
    6 6 -8 1 1 o 1253.626 1093.510 0.00 0.93462 0.28
    7 2 -8 1 2 o 2077.587 1757.476 180.00 0.93890 0.25
    4 5 10 1 1 o 0.598 0.519 0.00 0.93278 0.00
    6 5 -9 1 1 o 387.588 337.378 0.00 0.93402 0.08
    4 11 -1 1 1 o 213.892 185.621 0.00 0.93395 0.04
    5 6 -10 1 2 o 659.267 570.925 180.00 0.93621 0.07
    8 0 -2 1 1 o 20.320 17.312 0.00 0.93096 0.00
    6 0 8 1 1 o 4960.886 4271.874 0.00 0.92924 0.44
    0 11 7 1 2 o 264.291 224.560 0.00 0.93848 0.02
    1 12 4 1 1 o 2742.762 2351.482 0.00 0.93608 0.41
    4 10 4 1 2 o 25.865 22.896 180.00 0.93724 0.00
    2 8 -11 1 1 o 292.860 263.001 0.00 0.93217 0.05
    3 3 12 1 2 o 881.983 784.650 0.00 0.93447 0.08
    1 7 -12 1 1 o 418.383 360.521 180.00 0.93350 0.08
    4 9 6 1 2 o 316.404 276.140 180.00 0.93688 0.03
    7 6 0 1 1 o 11.941 10.260 180.00 0.93025 0.00
    4 5 -12 1 1 o 499.049 434.082 0.00 0.93159 0.10
    0 9 10 1 2 o 58.535 50.057 180.00 0.93637 0.01
    1 3 -14 1 1 o 721.230 621.923 0.00 0.93140 0.14
    7 6 -3 1 2 o 203.533 175.079 180.00 0.93340 0.02
    5 4 9 1 1 o 256.004 220.150 180.00 0.92957 0.04
    5 9 -6 1 1 o 1578.910 1354.798 0.00 0.93105 0.31
    6 6 -8 1 2 o 1227.370 1093.510 0.00 0.93462 0.14
    4 5 10 1 2 o 0.623 0.519 0.00 0.93278 0.00
    4 11 0 1 1 o 943.611 831.706 0.00 0.93171 0.16
    6 5 -9 1 2 o 382.121 337.378 0.00 0.93402 0.04
    4 11 -1 1 2 o 211.022 185.621 0.00 0.93395 0.02
    4 11 -2 1 1 o 985.495 862.477 180.00 0.93160 0.17
    8 0 -2 1 2 o 20.079 17.312 0.00 0.93096 0.00
    2 8 10 1 1 o 988.896 884.758 180.00 0.93274 0.16
    6 0 8 1 2 o 4711.071 4271.874 0.00 0.92924 0.21
    1 12 4 1 2 o 2723.453 2351.482 0.00 0.93608 0.20
    2 8 -11 1 2 o 303.176 263.001 0.00 0.93217 0.03
    1 7 -12 1 2 o 422.165 360.521 180.00 0.93350 0.04
    3 11 4 1 1 o 64.892 56.373 180.00 0.93352 0.01
    8 1 -2 1 1 o 563.343 495.388 0.00 0.92811 0.15
    6 1 8 1 1 o 222.537 201.012 0.00 0.92641 0.04
    7 4 -7 1 1 o 26.365 22.316 0.00 0.93084 0.01
    7 6 0 1 2 o 11.522 10.260 180.00 0.93025 0.00
    4 5 -12 1 2 o 508.277 434.082 0.00 0.93159 0.05
    1 3 -14 1 2 o 728.574 621.923 0.00 0.93140 0.07
    5 4 9 1 2 o 243.039 220.150 180.00 0.92957 0.02
    5 9 -6 1 2 o 1565.474 1354.798 0.00 0.93105 0.15
    3 8 9 1 1 o 4292.262 3674.733 180.00 0.93117 0.69
    5 10 -1 1 1 o 22.996 20.061 180.00 0.92844 0.00
    7 2 5 1 1 o 902.035 786.852 0.00 0.92524 0.18
    4 11 0 1 2 o 964.660 831.706 0.00 0.93171 0.08
    4 11 -2 1 2 o 1001.826 862.477 180.00 0.93160 0.09
    2 9 -10 1 1 o 3.583 2.882 180.00 0.92925 0.00
    2 8 10 1 2 o 1031.905 884.758 180.00 0.93274 0.08
    4 3 11 1 1 o 532.648 477.432 0.00 0.92610 0.09
    3 11 4 1 2 o 65.425 56.373 180.00 0.93352 0.00
    8 1 -1 1 1 o 4641.054 4139.233 0.00 0.92596 1.16
    6 7 4 1 1 o 15.073 13.378 180.00 0.92583 0.00
    8 1 -2 1 2 o 561.469 495.388 0.00 0.92811 0.07
    5 10 -2 1 1 o 26.869 24.608 180.00 0.92724 0.00
    6 1 8 1 2 o 230.732 201.012 0.00 0.92641 0.02
    7 4 -7 1 2 o 25.890 22.316 0.00 0.93084 0.00
    5 8 -8 1 1 o 124.748 113.634 180.00 0.92703 0.03
    2 9 -10 1 2 o 3.286 2.882 180.00 0.92925 0.00
    1 10 -9 1 1 o 17.375 15.397 0.00 0.92813 0.00
    3 1 -14 1 1 o 152.896 140.770 180.00 0.92661 0.03
    3 8 9 1 2 o 4283.660 3674.733 180.00 0.93117 0.35
    5 10 -1 1 2 o 22.321 20.061 180.00 0.92844 0.00
    2 9 9 1 1 o 636.833 552.369 180.00 0.92976 0.10
    6 4 7 1 1 o 666.989 579.722 180.00 0.92457 0.12
    0 7 12 1 1 o 280.108 255.060 180.00 0.92738 0.05
    7 2 5 1 2 o 899.435 786.852 0.00 0.92524 0.09
    2 12 -4 1 1 o 1120.739 1017.921 180.00 0.92737 0.18
    3 7 10 1 1 o 367.063 335.592 0.00 0.92731 0.06
    8 1 -3 1 1 o 201.641 177.677 0.00 0.92575 0.05
    2 3 13 1 1 o 539.702 478.100 0.00 0.92574 0.10
    7 5 -6 1 1 o 351.859 322.024 180.00 0.92691 0.08
    7 6 -4 1 1 o 221.911 193.566 0.00 0.92535 0.05
    4 3 11 1 2 o 548.840 477.432 0.00 0.92610 0.05
    8 1 -1 1 2 o 4767.248 4139.233 0.00 0.92596 0.60
    2 3 -14 1 1 o 0.525 0.438 0.00 0.92502 0.00
    6 7 4 1 2 o 15.429 13.378 180.00 0.92583 0.00
    5 1 10 1 1 o 419.040 364.720 0.00 0.92352 0.07
    6 7 -7 1 1 o 982.859 855.211 0.00 0.92496 0.21
    5 10 -2 1 2 o 28.137 24.608 180.00 0.92724 0.00
    0 12 5 1 1 o 276.802 252.449 0.00 0.92743 0.04
    2 7 -12 1 1 o 30.828 26.880 0.00 0.92486 0.01
    4 3 -13 1 1 o 525.508 455.476 0.00 0.92483 0.11
    4 11 -3 1 1 o 70.331 60.181 0.00 0.92476 0.01
    5 8 -8 1 2 o 130.879 113.634 180.00 0.92703 0.01
    3 10 -8 1 1 o 182.607 159.725 180.00 0.92464 0.03
    1 10 -9 1 2 o 17.310 15.397 0.00 0.92813 0.00
    1 12 -5 1 1 o 329.904 291.926 180.00 0.92569 0.05
    3 1 -14 1 2 o 163.126 140.770 180.00 0.92661 0.02
    2 7 11 1 1 o 64.618 56.703 180.00 0.92547 0.01
    5 5 -11 1 1 o 2379.596 2081.761 180.00 0.92536 0.50
    2 12 3 1 1 o 9.134 8.424 180.00 0.92756 0.00
    6 8 2 1 1 o 632.307 549.104 0.00 0.92391 0.12
    2 9 9 1 2 o 604.309 552.369 180.00 0.92976 0.05
    5 10 0 1 1 o 1651.545 1434.172 0.00 0.92512 0.30
    0 7 12 1 2 o 295.679 255.060 180.00 0.92738 0.03
    6 4 7 1 2 o 646.397 579.722 180.00 0.92457 0.06
    2 12 -4 1 2 o 1173.884 1017.921 180.00 0.92737 0.10
    3 7 10 1 2 o 386.136 335.592 0.00 0.92731 0.03
    8 0 0 1 1 o 2022.651 1820.869 0.00 0.92217 0.25
    4 11 1 1 1 o 77.685 67.175 0.00 0.92497 0.01
    8 1 -3 1 2 o 205.740 177.677 0.00 0.92575 0.03
    2 3 13 1 2 o 550.254 478.100 0.00 0.92574 0.05
    6 8 -5 1 1 o 15.057 13.078 180.00 0.92336 0.00
    7 5 -6 1 2 o 369.749 322.024 180.00 0.92691 0.04
    2 11 -7 1 1 o 0.374 0.331 0.00 0.92460 0.00
    0 3 14 1 1 o 27.108 23.199 180.00 0.92311 0.01
    7 6 -4 1 2 o 222.507 193.566 0.00 0.92535 0.03
    5 3 -12 1 1 o 718.454 620.063 0.00 0.92426 0.16
    0 10 9 1 1 o 118.678 103.268 0.00 0.92542 0.02
    5 10 0 1 2 o 1637.315 1434.172 0.00 0.92512 0.15
    1 1 14 1 1 o 5.583 4.951 180.00 0.92279 0.00
    2 3 -14 1 2 o 0.517 0.438 0.00 0.92502 0.00
    5 1 10 1 2 o 401.521 364.720 0.00 0.92352 0.04
    6 7 -7 1 2 o 967.776 855.211 0.00 0.92496 0.11
    0 12 5 1 2 o 289.889 252.449 0.00 0.92743 0.02
    2 7 -12 1 2 o 30.192 26.880 0.00 0.92486 0.00
    7 4 4 1 1 o 853.635 753.662 180.00 0.91953 0.18
    4 3 -13 1 2 o 513.278 455.476 0.00 0.92483 0.05
    4 11 -3 1 2 o 68.445 60.181 0.00 0.92476 0.01
    6 1 -11 1 1 o 581.999 503.751 0.00 0.92490 0.13
    3 10 -8 1 2 o 177.504 159.725 180.00 0.92464 0.02
    1 12 -5 1 2 o 335.716 291.926 180.00 0.92569 0.03
    6 4 -10 1 1 o 276.145 239.362 180.00 0.92322 0.06
    2 7 11 1 2 o 65.179 56.703 180.00 0.92547 0.01
    3 11 -6 1 1 o 0.093 0.081 0.00 0.92182 0.00
    8 0 -4 1 1 o 1658.181 1515.088 180.00 0.92175 0.21
    5 5 -11 1 2 o 2387.046 2081.761 180.00 0.92536 0.25
    7 6 1 1 1 o 1153.241 1009.146 0.00 0.92025 0.25
    2 12 3 1 2 o 9.477 8.424 180.00 0.92756 0.00
    6 8 2 1 2 o 597.506 549.104 0.00 0.92391 0.06
    5 10 -3 1 1 o 1051.042 961.757 0.00 0.92158 0.20
    4 11 1 1 2 o 76.433 67.175 0.00 0.92497 0.01
    2 11 6 1 1 o 312.225 269.033 180.00 0.92495 0.05
    8 0 0 1 2 o 2078.939 1820.869 0.00 0.92217 0.13
    3 9 8 1 1 o 372.348 323.866 180.00 0.92481 0.06
    8 2 -2 1 1 o 310.379 272.770 180.00 0.91972 0.08
    6 2 8 1 1 o 19.947 19.134 0.00 0.91807 0.00
    6 8 -5 1 2 o 14.443 13.078 180.00 0.92336 0.00
    2 11 -7 1 2 o 0.364 0.331 0.00 0.92460 0.00
    7 3 -8 1 1 o 2.201 1.680 0.00 0.92456 0.00
    8 1 0 1 1 o 40.968 36.322 0.00 0.91940 0.01
    0 3 14 1 2 o 26.095 23.199 180.00 0.92311 0.00
    5 3 -12 1 2 o 681.533 620.063 0.00 0.92426 0.08
    0 10 9 1 2 o 119.575 103.268 0.00 0.92542 0.01
    1 1 14 1 2 o 5.550 4.951 180.00 0.92279 0.00
    5 9 4 1 1 o 3850.993 3388.393 0.00 0.92048 0.66
    7 4 4 1 2 o 778.379 753.662 180.00 0.91953 0.08
    6 1 -11 1 2 o 570.586 503.751 0.00 0.92490 0.07
    5 7 7 1 1 o 1.126 0.902 180.00 0.91975 0.00
    6 4 -10 1 2 o 265.746 239.362 180.00 0.92322 0.03
    1 11 7 1 1 o 755.222 653.505 180.00 0.92317 0.12
    3 11 -6 1 2 o 0.097 0.081 0.00 0.92182 0.00
    8 0 -4 1 2 o 1707.758 1515.088 180.00 0.92175 0.11
    7 6 1 1 2 o 1048.546 1009.146 0.00 0.92025 0.11
    5 10 -3 1 2 o 1074.086 961.757 0.00 0.92158 0.10
    7 5 3 1 1 o 465.140 450.095 0.00 0.91774 0.09
    2 11 6 1 2 o 306.962 269.033 180.00 0.92495 0.02
    8 2 -1 1 1 o 142.171 137.513 180.00 0.91763 0.04
    8 1 -4 1 1 o 17.559 16.098 180.00 0.91898 0.00
    3 9 8 1 2 o 364.083 323.866 180.00 0.92481 0.03
    8 2 -2 1 2 o 281.335 272.770 180.00 0.91972 0.04
    6 2 8 1 2 o 20.161 19.134 0.00 0.91807 0.00
    7 3 -8 1 2 o 2.077 1.680 0.00 0.92456 0.00
    5 6 8 1 1 o 403.149 391.673 180.00 0.91714 0.07
    8 1 0 1 2 o 37.519 36.322 0.00 0.91940 0.00
    3 2 -14 1 1 o 539.201 520.706 180.00 0.91827 0.11
    5 9 4 1 2 o 3525.936 3388.393 0.00 0.92048 0.30
    3 12 -1 1 1 o 983.119 889.486 0.00 0.91913 0.16
    5 7 7 1 2 o 0.947 0.902 180.00 0.91975 0.00
    5 10 1 1 1 o 736.207 717.362 180.00 0.91744 0.13
    8 2 -3 1 1 o 212.227 206.106 0.00 0.91743 0.05
    1 11 7 1 2 o 724.925 653.505 180.00 0.92317 0.06
    1 5 13 1 1 o 4.981 4.863 180.00 0.91714 0.00
    7 5 3 1 2 o 480.074 450.095 0.00 0.91774 0.05
    8 2 -1 1 2 o 147.772 137.513 180.00 0.91763 0.02
    3 12 0 1 1 o 1627.743 1567.278 180.00 0.91807 0.28
    5 3 1 2 1 o 700.171 678.355 0.00 0.91802 1.44
    8 1 -4 1 2 o 16.584 16.098 180.00 0.91898 0.00
    5 2 10 1 1 o 1293.769 1199.737 180.00 0.91526 0.23
    3 5 -13 1 1 o 340.855 331.886 180.00 0.91656 0.07
    2 10 -9 1 1 o 1872.347 1806.803 0.00 0.91638 0.34
    5 6 8 1 2 o 426.031 391.673 180.00 0.91714 0.04
    7 0 -9 1 1 o 377.146 329.838 0.00 0.91953 0.05
    3 2 -14 1 2 o 541.706 520.706 180.00 0.91827 0.06
    1 2 14 1 1 o 36.826 33.195 180.00 0.91455 0.01
    5 2 10 1 2 o 1397.424 1199.737 180.00 0.91526 0.13
    3 12 -1 1 2 o 913.754 889.486 0.00 0.91913 0.08
    5 10 1 1 2 o 775.028 717.362 180.00 0.91744 0.07
    8 2 -3 1 2 o 222.395 206.106 0.00 0.91743 0.03
    1 6 -13 1 1 o 2699.885 2495.260 180.00 0.91512 0.51
    1 8 11 1 1 o 3640.988 3556.813 0.00 0.91746 0.64
    1 5 13 1 2 o 5.291 4.863 180.00 0.91714 0.00
    3 4 12 1 1 o 1274.090 1166.982 0.00 0.91485 0.24
    3 12 -2 1 1 o 1639.878 1555.227 0.00 0.91581 0.28
    3 12 0 1 2 o 1654.570 1567.278 180.00 0.91807 0.14
    5 3 1 2 2 o 715.249 678.355 0.00 0.91802 0.74
    1 9 10 1 1 o 69.782 67.859 180.00 0.91790 0.01
    7 3 5 1 1 o 1744.021 1431.159 0.00 0.91151 0.36
    3 5 -13 1 2 o 365.124 331.886 180.00 0.91656 0.04
    6 2 -11 1 1 o 18.914 18.429 0.00 0.91660 0.00
    2 10 -9 1 2 o 2000.287 1806.803 0.00 0.91638 0.19
    3 4 12 1 2 o 1397.734 1166.982 0.00 0.91485 0.13
    7 0 -9 1 2 o 339.336 329.838 0.00 0.91953 0.02
    4 11 -4 1 1 o 1655.254 1474.078 180.00 0.91371 0.31
    1 2 14 1 2 o 41.519 33.195 180.00 0.91455 0.00
    3 6 11 1 1 o 345.490 303.779 180.00 0.91363 0.07
    2 10 8 1 1 o 47.521 46.546 0.00 0.91682 0.01
    7 1 -9 1 1 o 416.205 404.761 180.00 0.91678 0.10
    7 6 -5 1 1 o 2177.569 1885.865 180.00 0.91317 0.52
    1 6 -13 1 2 o 2939.396 2495.260 180.00 0.91512 0.28
    1 8 11 1 2 o 3845.239 3556.813 0.00 0.91746 0.34
    4 11 2 1 1 o 1518.480 1374.293 0.00 0.91402 0.26
    8 2 0 1 1 o 2.000 1.632 180.00 0.91124 0.00
    4 7 9 1 1 o 120.483 101.743 0.00 0.91259 0.02
    5 8 6 1 1 o 397.345 331.124 0.00 0.91253 0.07
    3 12 -2 1 2 o 1756.963 1555.227 0.00 0.91581 0.15
    1 9 10 1 2 o 71.791 67.859 180.00 0.91790 0.01
    7 3 5 1 2 o 1658.391 1431.159 0.00 0.91151 0.17
    4 8 -10 1 1 o 237.755 193.747 0.00 0.91208 0.05
    4 10 -7 1 1 o 2560.259 2103.276 0.00 0.91205 0.50
    1 4 -14 1 1 o 2510.833 2019.540 180.00 0.91197 0.50
    6 2 -11 1 2 o 20.089 18.429 0.00 0.91660 0.00
    8 2 0 1 2 o 1.909 1.632 180.00 0.91124 0.00
    4 8 8 1 1 o 234.609 200.323 0.00 0.91300 0.04
    5 10 -4 1 1 o 1608.219 1313.791 180.00 0.91171 0.32
    4 7 -11 1 1 o 1135.488 923.311 0.00 0.91157 0.24
    8 1 1 1 1 o 24.455 20.169 180.00 0.90869 0.01
    4 11 -4 1 2 o 1801.546 1474.078 180.00 0.91371 0.17
    1 12 5 1 1 o 5.566 5.194 180.00 0.91479 0.00
    3 6 11 1 2 o 377.717 303.779 180.00 0.91363 0.04
    2 10 8 1 2 o 50.718 46.546 0.00 0.91682 0.00
    7 1 -9 1 2 o 443.986 404.761 180.00 0.91678 0.06
    7 6 -5 1 2 o 2255.700 1885.865 180.00 0.91317 0.27
    8 2 -4 1 1 o 57.026 47.556 180.00 0.91084 0.02
    4 11 2 1 2 o 1701.665 1374.293 0.00 0.91402 0.15
    4 7 9 1 2 o 117.420 101.743 0.00 0.91259 0.01
    3 12 1 1 1 o 708.872 592.242 0.00 0.91269 0.12
    4 10 5 1 1 o 206.772 172.785 180.00 0.91266 0.03
    5 8 6 1 2 o 383.737 331.124 0.00 0.91253 0.03
    0 13 1 1 1 o 25.587 21.144 0.00 0.91135 0.00
    4 8 -10 1 2 o 225.038 193.747 0.00 0.91208 0.02
    4 10 -7 1 2 o 2432.313 2103.276 0.00 0.91205 0.24
    2 12 -5 1 1 o 2623.900 2268.649 180.00 0.90979 0.46
    1 4 -14 1 2 o 2325.664 2019.540 180.00 0.91197 0.23
    4 8 8 1 2 o 239.049 200.323 0.00 0.91300 0.02
    5 10 -4 1 2 o 1520.310 1313.791 180.00 0.91171 0.15
    4 7 -11 1 2 o 1071.116 923.311 0.00 0.91157 0.11
    8 1 1 1 2 o 25.695 20.169 180.00 0.90869 0.00
    3 12 1 1 2 o 693.822 592.242 0.00 0.91269 0.06
    1 12 5 1 2 o 6.048 5.194 180.00 0.91479 0.00
    2 6 12 1 1 o 4094.366 3512.145 180.00 0.90864 0.76
    8 2 -4 1 2 o 55.663 47.556 180.00 0.91084 0.01
    3 8 -11 1 1 o 912.094 781.533 180.00 0.90837 0.19
    4 4 11 1 1 o 1525.320 1287.536 180.00 0.90700 0.29
    0 6 13 1 1 o 86.945 74.636 0.00 0.90830 0.02
    3 12 -3 1 1 o 590.226 504.941 180.00 0.90826 0.11
    8 1 -5 1 1 o 3486.264 2999.163 180.00 0.90809 0.94
    4 10 5 1 2 o 201.359 172.785 180.00 0.91266 0.02
    2 6 -13 1 1 o 665.695 576.438 0.00 0.90802 0.13
    6 8 3 1 1 o 64.568 54.239 180.00 0.90663 0.01
    5 9 -7 1 1 o 420.793 361.940 180.00 0.90788 0.09
    0 13 1 1 2 o 24.308 21.144 0.00 0.91135 0.00
    7 6 2 1 1 o 491.414 402.257 180.00 0.90632 0.11
    8 3 -2 1 1 o 928.264 760.008 180.00 0.90624 0.24
    2 12 -5 1 2 o 2634.166 2268.649 180.00 0.90979 0.23
    6 3 8 1 1 o 1114.539 922.659 0.00 0.90465 0.21
    3 11 5 1 1 o 26.444 22.738 180.00 0.91028 0.00
    2 12 4 1 1 o 261.194 227.522 180.00 0.91002 0.04
    2 4 13 1 1 o 2723.054 2262.729 0.00 0.90665 0.54
    2 6 12 1 2 o 4279.072 3512.145 180.00 0.90864 0.40
    5 5 9 1 1 o 451.590 371.435 0.00 0.90495 0.08
    6 6 6 1 1 o 467.695 379.598 180.00 0.90489 0.09
    3 8 -11 1 2 o 963.441 781.533 180.00 0.90837 0.10
    1 7 12 1 1 o 240.782 208.239 180.00 0.90734 0.04
    4 4 11 1 2 o 1573.586 1287.536 180.00 0.90700 0.15
    0 6 13 1 2 o 92.460 74.636 0.00 0.90830 0.01
    3 12 -3 1 2 o 625.514 504.941 180.00 0.90826 0.06
    2 4 -14 1 1 o 10.525 8.588 0.00 0.90598 0.00
    6 8 -6 1 1 o 1889.635 1536.818 0.00 0.90596 0.42
    8 1 -5 1 2 o 3702.424 2999.163 180.00 0.90809 0.50
    4 4 -13 1 1 o 405.286 324.072 180.00 0.90580 0.09
    2 6 -13 1 2 o 712.785 576.438 0.00 0.90802 0.07
    6 8 3 1 2 o 64.708 54.239 180.00 0.90663 0.01
    5 10 2 1 1 o 215.143 174.426 0.00 0.90571 0.04
    5 9 -7 1 2 o 446.690 361.940 180.00 0.90788 0.05
    8 3 -1 1 1 o 315.955 262.565 180.00 0.90424 0.08
    3 10 7 1 1 o 1440.106 1233.316 180.00 0.90886 0.24
    1 11 -8 1 1 o 814.237 677.617 0.00 0.90672 0.15
    7 6 2 1 2 o 479.119 402.257 180.00 0.90632 0.05
    8 3 -3 1 1 o 154.703 129.896 0.00 0.90404 0.04
    7 2 -9 1 1 o 1844.631 1578.348 180.00 0.90870 0.48
    1 13 0 1 1 o 305.793 253.248 0.00 0.90658 0.05
    8 3 -2 1 2 o 899.541 760.008 180.00 0.90624 0.12
    1 10 9 1 1 o 384.030 327.694 0.00 0.90863 0.07
    5 4 -12 1 1 o 125.798 100.899 180.00 0.90526 0.03
    6 3 8 1 2 o 1054.443 922.659 0.00 0.90465 0.10
    2 4 -14 1 2 o 9.937 8.588 0.00 0.90598 0.00
    7 1 6 1 1 o 885.639 773.340 180.00 0.90214 0.18
    7 5 -7 1 1 o 332.292 270.112 0.00 0.90612 0.08
    3 3 -14 1 1 o 234.468 191.475 0.00 0.90484 0.05
    5 3 10 1 1 o 104.401 90.134 0.00 0.90196 0.02
    3 11 5 1 2 o 26.407 22.738 180.00 0.91028 0.00
    3 9 -10 1 1 o 461.119 380.607 180.00 0.90463 0.09
    2 12 4 1 2 o 261.170 227.522 180.00 0.91002 0.02
    2 4 13 1 2 o 2733.771 2262.729 0.00 0.90665 0.27
    7 4 -8 1 1 o 0.016 0.007 0.00 0.90555 0.00
    1 13 -1 1 1 o 38.044 31.083 0.00 0.90551 0.01
    0 4 14 1 1 o 135.418 113.023 0.00 0.90419 0.03
    5 5 9 1 2 o 422.823 371.435 0.00 0.90495 0.04
    6 6 6 1 2 o 435.260 379.598 180.00 0.90489 0.04
    4 4 2 2 1 o 0.000 0.000 180.00 0.90517 0.00
    3 3 -14 1 2 o 215.668 191.475 0.00 0.90484 0.02
    1 7 12 1 2 o 255.402 208.239 180.00 0.90734 0.02
    6 6 -9 1 1 o 339.641 289.248 0.00 0.90378 0.08
    0 13 2 1 1 o 264.329 216.953 180.00 0.90499 0.04
    6 8 -6 1 2 o 1799.655 1536.818 0.00 0.90596 0.20
    6 9 -1 1 1 o 779.222 665.402 180.00 0.90362 0.17
    8 2 1 1 1 o 654.664 552.336 180.00 0.90082 0.17
    4 4 -13 1 2 o 377.859 324.072 180.00 0.90580 0.04
    6 9 -2 1 1 o 315.117 271.149 180.00 0.90355 0.07
    5 10 2 1 2 o 201.069 174.426 0.00 0.90571 0.02
    8 3 -1 1 2 o 302.575 262.565 180.00 0.90424 0.04
    3 10 7 1 2 o 1489.618 1233.316 180.00 0.90886 0.12
    1 11 -8 1 2 o 823.148 677.617 0.00 0.90672 0.08
    7 2 -9 1 2 o 1921.900 1578.348 180.00 0.90870 0.25
    8 3 -3 1 2 o 150.190 129.896 0.00 0.90404 0.02
    1 13 0 1 2 o 304.950 253.248 0.00 0.90658 0.03
    1 10 9 1 2 o 402.871 327.694 0.00 0.90863 0.04
    6 5 7 1 1 o 216.284 181.033 0.00 0.90034 0.04
    4 9 -9 1 1 o 295.471 257.029 180.00 0.90305 0.06
    5 4 -12 1 2 o 116.001 100.899 180.00 0.90526 0.01
    4 4 2 2 2 o 0.000 0.000 180.00 0.90517 0.00
    7 5 -7 1 2 o 319.222 270.112 0.00 0.90612 0.04
    4 6 10 1 1 o 409.790 361.795 0.00 0.90265 0.07
    7 1 6 1 2 o 907.536 773.340 180.00 0.90214 0.09
    4 9 7 1 1 o 122.615 103.566 0.00 0.90385 0.02
    3 7 -12 1 1 o 1084.640 954.273 180.00 0.90262 0.23
    1 3 14 1 1 o 80.121 68.963 0.00 0.90128 0.02
    7 7 -2 1 1 o 2745.940 2334.479 0.00 0.90121 0.65
    3 0 13 1 1 o 6073.949 5163.255 180.00 0.90119 0.61
    5 3 10 1 2 o 106.518 90.134 0.00 0.90196 0.01
    3 9 -10 1 2 o 433.468 380.607 180.00 0.90463 0.04
    1 13 1 1 1 o 16.169 14.105 180.00 0.90344 0.00
    7 4 -8 1 2 o 0.013 0.007 0.00 0.90555 0.00
    1 13 -1 1 2 o 35.515 31.083 0.00 0.90551 0.00
    6 3 -11 1 1 o 131.039 113.486 0.00 0.90324 0.03
    0 11 8 1 1 o 292.593 234.780 180.00 0.90523 0.05
    0 4 14 1 2 o 129.360 113.023 0.00 0.90419 0.01
    1 12 -6 1 1 o 2248.364 1969.433 0.00 0.90296 0.39
    4 6 10 1 2 o 426.155 361.795 0.00 0.90265 0.04
    7 7 -1 1 1 o 15.332 12.605 0.00 0.90026 0.00
    4 6 -12 1 1 o 2613.790 2252.195 180.00 0.90157 0.57
    0 13 2 1 2 o 245.618 216.953 180.00 0.90499 0.02
    6 6 -9 1 2 o 336.325 289.248 0.00 0.90378 0.04
    6 9 -1 1 2 o 780.925 665.402 180.00 0.90362 0.08
    6 7 5 1 1 o 2763.910 2339.118 180.00 0.90007 0.53
    8 2 1 1 2 o 644.923 552.336 180.00 0.90082 0.08
    6 9 -2 1 2 o 317.236 271.149 180.00 0.90355 0.03
    0 12 6 1 1 o 0.099 0.000 180.00 0.90355 0.00
    3 12 2 1 1 o 1986.551 1734.802 180.00 0.90319 0.33
    8 3 0 1 1 o 2344.757 1995.287 0.00 0.89812 0.62
    6 5 7 1 2 o 213.741 181.033 0.00 0.90034 0.02
    4 9 -9 1 2 o 305.065 257.029 180.00 0.90305 0.03
    5 7 -10 1 1 o 33.097 28.605 180.00 0.90054 0.01
    4 9 7 1 2 o 120.529 103.566 0.00 0.90385 0.01
    3 7 -12 1 2 o 1133.290 954.273 180.00 0.90262 0.12
    1 3 14 1 2 o 79.354 68.963 0.00 0.90128 0.01
    7 7 -2 1 2 o 2718.506 2334.479 0.00 0.90121 0.33
    3 0 13 1 2 o 6020.758 5163.255 180.00 0.90119 0.30
    8 2 -5 1 1 o 194.117 164.223 0.00 0.90023 0.05
    5 0 -13 1 1 o 2201.549 1864.099 180.00 0.90008 0.26
    1 13 1 1 2 o 16.430 14.105 180.00 0.90344 0.00
    3 1 13 1 1 o 1.540 1.314 0.00 0.89861 0.00
    6 3 -11 1 2 o 135.031 113.486 0.00 0.90324 0.02
    0 11 8 1 2 o 269.339 234.780 180.00 0.90523 0.02
    6 9 0 1 1 o 49.697 42.734 180.00 0.89955 0.01
    1 12 -6 1 2 o 2337.612 1969.433 0.00 0.90296 0.20
    8 0 2 1 1 o 0.547 0.359 180.00 0.89682 0.00
    4 0 12 1 1 o 83.366 67.168 0.00 0.89674 0.01
    4 6 -12 1 2 o 2620.190 2252.195 180.00 0.90157 0.29
    7 7 -1 1 2 o 15.135 12.605 0.00 0.90026 0.00
    7 7 -3 1 1 o 1635.600 1392.673 0.00 0.89803 0.40
    6 9 -3 1 1 o 339.235 292.295 180.00 0.89933 0.07
    6 7 5 1 2 o 2741.760 2339.118 180.00 0.90007 0.27
    6 7 -8 1 1 o 43.557 37.929 180.00 0.89912 0.01
    1 13 -2 1 1 o 116.563 97.473 180.00 0.90029 0.02
    0 12 6 1 2 o 0.105 0.000 180.00 0.90355 0.00
    4 11 -5 1 1 o 453.497 388.779 180.00 0.89891 0.09
    3 12 2 1 2 o 2057.746 1734.802 180.00 0.90319 0.17
    8 3 0 1 2 o 2544.358 1995.287 0.00 0.89812 0.34
    7 5 4 1 1 o 640.342 493.939 180.00 0.89568 0.14
    5 7 -10 1 2 o 32.660 28.605 180.00 0.90054 0.00
    5 10 -5 1 1 o 453.208 385.039 0.00 0.89801 0.10
    8 2 -5 1 2 o 191.992 164.223 0.00 0.90023 0.03
    6 5 -10 1 1 o 694.704 596.477 0.00 0.89909 0.17
    5 0 -13 1 2 o 2177.594 1864.099 180.00 0.90008 0.13
    8 3 -4 1 1 o 2015.375 1720.195 180.00 0.89773 0.55
    3 1 13 1 2 o 1.605 1.314 0.00 0.89861 0.00
    5 1 -13 1 1 o 156.881 134.347 180.00 0.89750 0.04
    7 6 -6 1 1 o 222.043 189.924 180.00 0.89733 0.06
    6 9 0 1 2 o 49.709 42.734 180.00 0.89955 0.01
    3 11 -7 1 1 o 635.309 543.742 0.00 0.89729 0.12
    8 0 2 1 2 o 0.687 0.359 180.00 0.89682 0.00
    4 0 12 1 2 o 94.286 67.168 0.00 0.89674 0.01
    6 9 -3 1 2 o 341.287 292.295 180.00 0.89933 0.04
    7 7 -3 1 2 o 1785.967 1392.673 0.00 0.89803 0.22
    7 2 6 1 1 o 2289.036 1727.459 0.00 0.89443 0.49
    4 11 3 1 1 o 174.972 151.715 180.00 0.89930 0.03
    8 1 2 1 1 o 4.571 3.534 180.00 0.89428 0.00
    6 7 -8 1 2 o 44.089 37.929 180.00 0.89912 0.00
    1 13 -2 1 2 o 114.966 97.473 180.00 0.90029 0.01
    4 1 12 1 1 o 134.049 98.759 0.00 0.89420 0.03
    3 12 -4 1 1 o 501.557 426.156 0.00 0.89678 0.09
    4 11 -5 1 2 o 463.937 388.779 180.00 0.89891 0.05
    7 7 0 1 1 o 456.507 342.497 0.00 0.89523 0.11
    7 2 6 1 2 o 2101.403 1727.459 0.00 0.89443 0.22
    5 9 5 1 1 o 106.001 85.969 0.00 0.89616 0.02
    7 5 4 1 2 o 655.705 493.939 180.00 0.89568 0.07
    7 4 5 1 1 o 0.351 0.263 0.00 0.89328 0.00
    5 6 -11 1 1 o 733.149 579.274 0.00 0.89592 0.17
    5 8 -9 1 1 o 51.801 41.731 180.00 0.89591 0.01
    5 10 -5 1 2 o 496.157 385.039 0.00 0.89801 0.05
    6 5 -10 1 2 o 704.733 596.477 0.00 0.89909 0.09
    1 0 -15 1 1 o 551.331 410.137 180.00 0.89432 0.06
    8 3 -4 1 2 o 2244.693 1720.195 180.00 0.89773 0.31
    1 9 -11 1 1 o 5.807 4.328 0.00 0.89549 0.00
    4 0 -14 1 1 o 0.290 0.098 180.00 0.89549 0.00
    5 1 -13 1 2 o 179.647 134.347 180.00 0.89750 0.02
    7 6 -6 1 2 o 249.942 189.924 180.00 0.89733 0.03
    3 11 -7 1 2 o 715.311 543.742 0.00 0.89729 0.07
    8 0 -6 1 1 o 137.530 110.095 180.00 0.89605 0.02
    4 11 3 1 2 o 175.647 151.715 180.00 0.89930 0.01
    2 11 -8 1 1 o 0.149 0.064 180.00 0.89476 0.00
    8 1 2 1 2 o 4.179 3.534 180.00 0.89428 0.00
    4 1 12 1 2 o 120.339 98.759 0.00 0.89420 0.01
    3 12 -4 1 2 o 561.074 426.156 0.00 0.89678 0.05
    4 0 -14 1 2 o 0.293 0.098 180.00 0.89549 0.00
    7 7 0 1 2 o 446.586 342.497 0.00 0.89523 0.05
    4 1 -14 1 1 o 60.751 47.002 180.00 0.89296 0.01
    1 13 2 1 1 o 23.231 18.272 180.00 0.89624 0.00
    5 9 5 1 2 o 114.518 85.969 0.00 0.89616 0.01
    5 6 -11 1 2 o 770.312 579.274 0.00 0.89592 0.09
    5 8 -9 1 2 o 54.050 41.731 180.00 0.89591 0.01
    7 4 5 1 2 o 0.304 0.263 0.00 0.89328 0.00
    0 13 3 1 1 o 34.694 26.325 180.00 0.89468 0.01
    1 0 -15 1 2 o 492.693 410.137 180.00 0.89432 0.03
    1 9 -11 1 2 o 5.839 4.328 0.00 0.89549 0.00
    1 1 -15 1 1 o 571.909 484.925 180.00 0.89179 0.12
    1 8 -12 1 1 o 152.880 117.972 0.00 0.89303 0.03
    6 9 1 1 1 o 290.977 251.011 0.00 0.89149 0.06
    8 0 -6 1 2 o 146.212 110.095 180.00 0.89605 0.01
    3 5 12 1 1 o 273.563 235.358 180.00 0.89136 0.06
    7 3 -9 1 1 o 2556.909 1969.803 180.00 0.89568 0.68
    2 11 -8 1 2 o 0.128 0.064 180.00 0.89476 0.00
    8 1 -6 1 1 o 2.948 2.316 180.00 0.89351 0.00
    3 2 13 1 1 o 303.213 267.498 180.00 0.89099 0.06
    7 7 -4 1 1 o 38.194 33.824 0.00 0.89086 0.01
    2 11 7 1 1 o 66.887 50.170 0.00 0.89512 0.01
    4 1 -14 1 2 o 52.031 47.002 180.00 0.89296 0.01
    1 13 2 1 2 o 25.641 18.272 180.00 0.89624 0.00
    3 10 -9 1 1 o 2033.986 1718.755 180.00 0.89175 0.42
    7 6 3 1 1 o 1063.601 959.856 180.00 0.88901 0.24
    2 0 14 1 1 o 1186.789 1085.158 180.00 0.89033 0.13
    0 13 3 1 2 o 32.310 26.325 180.00 0.89468 0.00
    6 9 -4 1 1 o 209.058 181.713 0.00 0.89113 0.05
    1 8 -12 1 2 o 131.969 117.972 0.00 0.89303 0.01
    1 1 -15 1 2 o 518.362 484.925 180.00 0.89179 0.06
    8 3 1 1 1 o 28.317 25.667 180.00 0.88813 0.01
    6 9 1 1 2 o 274.220 251.011 0.00 0.89149 0.03
    5 10 3 1 1 o 54.046 49.546 180.00 0.89040 0.01
    7 3 -9 1 2 o 2622.391 1969.803 180.00 0.89568 0.35
    3 5 12 1 2 o 260.351 235.358 180.00 0.89136 0.03
    8 1 -6 1 2 o 2.616 2.316 180.00 0.89351 0.00
    3 2 13 1 2 o 297.320 267.498 180.00 0.89099 0.03
    1 13 -3 1 1 o 52.847 46.470 0.00 0.89113 0.01
    0 9 11 1 1 o 6.102 5.096 180.00 0.89107 0.00
    1 5 -14 1 1 o 514.583 458.516 180.00 0.88869 0.11
    5 2 -13 1 1 o 1.738 1.619 0.00 0.88991 0.00
    7 7 -4 1 2 o 37.781 33.824 0.00 0.89086 0.00
    2 11 7 1 2 o 64.668 50.170 0.00 0.89512 0.01
    3 10 -9 1 2 o 1869.017 1718.755 180.00 0.89175 0.19
    8 4 -2 1 1 o 22.650 20.511 180.00 0.88831 0.01
    6 4 8 1 1 o 83.560 74.662 180.00 0.88682 0.02
    7 6 3 1 2 o 1076.753 959.856 180.00 0.88901 0.12
    2 0 14 1 2 o 1198.616 1085.158 180.00 0.89033 0.07
    8 2 2 1 1 o 302.847 268.741 0.00 0.88676 0.08
    4 2 12 1 1 o 254.394 225.145 0.00 0.88669 0.05
    2 12 -6 1 1 o 2.771 2.519 180.00 0.88917 0.00
    3 6 -13 1 1 o 30.434 27.741 180.00 0.88793 0.01
    2 1 14 1 1 o 319.780 292.992 0.00 0.88784 0.07
    8 4 -1 1 1 o 1195.784 1037.652 180.00 0.88643 0.33
    6 9 -4 1 2 o 202.408 181.713 0.00 0.89113 0.02
    1 10 -10 1 1 o 4225.996 3799.009 180.00 0.88888 0.83
    8 3 1 1 2 o 30.118 25.667 180.00 0.88813 0.00
    6 1 9 1 1 o 455.400 384.955 180.00 0.88450 0.09
    1 6 13 1 1 o 1261.505 1135.838 180.00 0.88846 0.25
    2 1 -15 1 1 o 44.409 40.988 180.00 0.88716 0.01
    3 4 -14 1 1 o 520.493 472.977 0.00 0.88700 0.12
    5 10 3 1 2 o 54.839 49.546 180.00 0.89040 0.01
    1 12 6 1 1 o 621.986 554.502 180.00 0.89085 0.11
    1 13 -3 1 2 o 51.335 46.470 0.00 0.89113 0.00
    0 9 11 1 2 o 5.911 5.096 180.00 0.89107 0.00
    5 2 -13 1 2 o 1.764 1.619 0.00 0.88991 0.00
    1 5 -14 1 2 o 528.274 458.516 180.00 0.88869 0.06
    0 8 12 1 1 o 1187.292 1100.116 0.00 0.88767 0.23
    8 3 -5 1 1 o 207.054 189.781 0.00 0.88757 0.06
    6 8 4 1 1 o 1470.408 1269.309 0.00 0.88631 0.30
    7 7 1 1 1 o 1488.246 1282.538 180.00 0.88631 0.36
    1 11 8 1 1 o 176.293 162.205 0.00 0.89049 0.03
    8 4 -3 1 1 o 397.446 343.033 180.00 0.88624 0.11
    8 4 -2 1 2 o 23.799 20.511 180.00 0.88831 0.00
    6 4 8 1 2 o 87.503 74.662 180.00 0.88682 0.01
    8 2 2 1 2 o 317.100 268.741 0.00 0.88676 0.04
    4 2 12 1 2 o 265.428 225.145 0.00 0.88669 0.03
    2 12 -6 1 2 o 2.787 2.519 180.00 0.88917 0.00
    3 12 3 1 1 o 629.227 594.280 180.00 0.88996 0.11
    3 6 -13 1 2 o 33.180 27.741 180.00 0.88793 0.00
    2 9 -11 1 1 o 9.775 8.914 0.00 0.88688 0.00
    2 1 14 1 2 o 344.758 292.992 0.00 0.88784 0.04
    5 4 10 1 1 o 24.929 20.430 180.00 0.88428 0.01
    8 4 -1 1 2 o 1239.888 1037.652 180.00 0.88643 0.17
    4 2 -14 1 1 o 406.836 345.268 0.00 0.88548 0.09
    1 10 -10 1 2 o 4293.039 3799.009 180.00 0.88888 0.43
    4 10 -8 1 1 o 361.770 306.862 0.00 0.88530 0.08
    3 8 10 1 1 o 611.399 566.985 180.00 0.88761 0.11
    2 12 5 1 1 o 1353.185 1260.485 180.00 0.88943 0.23
    1 6 13 1 2 o 1318.622 1135.838 180.00 0.88846 0.13
    6 1 9 1 2 o 462.984 384.955 180.00 0.88450 0.05
    2 1 -15 1 2 o 48.295 40.988 180.00 0.88716 0.01
    8 2 -6 1 1 o 424.558 361.928 0.00 0.88602 0.12
    3 4 -14 1 2 o 555.022 472.977 0.00 0.88700 0.06
    7 3 6 1 1 o 205.481 173.289 180.00 0.88201 0.04
    1 12 6 1 2 o 618.801 554.502 180.00 0.89085 0.06
    2 13 0 1 1 o 41.160 36.316 0.00 0.88672 0.01
    2 13 -1 1 1 o 856.726 757.244 0.00 0.88669 0.16
    6 8 -7 1 1 o 633.035 538.654 180.00 0.88554 0.15
    1 2 -15 1 1 o 352.627 297.809 180.00 0.88434 0.08
    0 8 12 1 2 o 1295.337 1100.116 0.00 0.88767 0.13
    2 8 -12 1 1 o 2161.701 1832.245 0.00 0.88546 0.46
    8 3 -5 1 2 o 224.257 189.781 0.00 0.88757 0.03
    6 8 4 1 2 o 1519.091 1269.309 0.00 0.88631 0.16
    7 7 1 1 2 o 1539.493 1282.538 180.00 0.88631 0.19
    1 11 8 1 2 o 178.726 162.205 0.00 0.89049 0.02
    4 5 11 1 1 o 319.391 266.522 180.00 0.88409 0.06
    8 4 -3 1 2 o 410.836 343.033 180.00 0.88624 0.06
    2 5 13 1 1 o 2.551 2.155 180.00 0.88377 0.00
    2 8 11 1 1 o 714.662 604.935 180.00 0.88599 0.14
    1 4 14 1 1 o 2349.501 1912.616 180.00 0.88364 0.51
    3 12 3 1 2 o 641.126 594.280 180.00 0.88996 0.06
    0 1 15 1 1 o 11.603 9.315 0.00 0.88354 0.00
    5 7 8 1 1 o 45.647 37.930 180.00 0.88352 0.01
    2 9 -11 1 2 o 10.245 8.914 0.00 0.88688 0.00
    5 4 10 1 2 o 25.038 20.430 180.00 0.88428 0.00
    4 2 -14 1 2 o 428.476 345.268 0.00 0.88548 0.05
    0 10 10 1 1 o 400.988 341.525 180.00 0.88553 0.08
    6 0 -12 1 1 o 5.720 4.539 0.00 0.88550 0.00
    2 9 10 1 1 o 362.661 335.865 180.00 0.88737 0.07
    6 4 -11 1 1 o 894.635 762.358 180.00 0.88549 0.23
    2 5 -14 1 1 o 451.201 364.218 0.00 0.88315 0.10
    3 8 10 1 2 o 667.644 566.985 180.00 0.88761 0.06
    4 10 -8 1 2 o 379.045 306.862 0.00 0.88530 0.04
    2 12 5 1 2 o 1359.833 1260.485 180.00 0.88943 0.12
    4 5 -13 1 1 o 5.312 4.365 180.00 0.88298 0.00
    4 10 6 1 1 o 517.390 437.845 180.00 0.88596 0.09
    8 2 -6 1 2 o 440.241 361.928 0.00 0.88602 0.07
    7 3 6 1 2 o 191.714 173.289 180.00 0.88201 0.02
    5 9 -8 1 1 o 1176.827 972.556 180.00 0.88245 0.27
    2 13 0 1 2 o 43.303 36.316 0.00 0.88672 0.00
    2 13 -1 1 2 o 899.211 757.244 0.00 0.88669 0.08
    6 8 -7 1 2 o 661.907 538.654 180.00 0.88554 0.08
    1 2 -15 1 2 o 360.264 297.809 180.00 0.88434 0.04
    6 4 -11 1 2 o 938.042 762.358 180.00 0.88549 0.12
    2 8 -12 1 2 o 2272.568 1832.245 0.00 0.88546 0.25
    8 4 0 1 1 o 156.993 139.924 180.00 0.88066 0.04
    4 5 11 1 2 o 315.970 266.522 180.00 0.88409 0.03
    3 9 9 1 1 o 106.832 90.256 180.00 0.88602 0.02
    2 5 13 1 2 o 2.455 2.155 180.00 0.88377 0.00
    2 13 -2 1 1 o 745.834 607.344 0.00 0.88275 0.14
    2 8 11 1 2 o 741.146 604.935 180.00 0.88599 0.07
    0 5 14 1 1 o 274.660 237.697 180.00 0.88149 0.06
    1 4 14 1 2 o 2213.414 1912.616 180.00 0.88364 0.24
    0 1 15 1 2 o 10.753 9.315 0.00 0.88354 0.00
    5 7 8 1 2 o 42.955 37.930 180.00 0.88352 0.00
    5 5 -12 1 1 o 80.073 64.942 180.00 0.88248 0.02
    1 13 3 1 1 o 364.645 308.696 180.00 0.88525 0.07
    0 10 10 1 2 o 420.521 341.525 180.00 0.88553 0.04
    2 9 10 1 2 o 397.328 335.865 180.00 0.88737 0.04
    6 0 -12 1 2 o 6.117 4.539 0.00 0.88550 0.00
    5 10 -6 1 1 o 35.254 30.780 0.00 0.88102 0.01
    5 8 7 1 1 o 420.702 373.479 0.00 0.88097 0.08
    2 5 -14 1 2 o 407.784 364.218 0.00 0.88315 0.04
    4 11 -6 1 1 o 207.945 184.667 0.00 0.88091 0.04
    4 5 -13 1 2 o 4.839 4.365 180.00 0.88298 0.00
    6 1 -12 1 1 o 199.536 161.688 0.00 0.88304 0.05
    3 11 6 1 1 o 44.408 37.758 180.00 0.88474 0.01
    3 12 -5 1 1 o 573.784 487.742 180.00 0.88181 0.11
    2 13 1 1 1 o 60.892 49.815 0.00 0.88282 0.01
    7 1 -10 1 1 o 180.766 153.942 180.00 0.88465 0.05
    1 7 -13 1 1 o 12.795 10.629 0.00 0.88172 0.00
    4 10 6 1 2 o 536.409 437.845 180.00 0.88596 0.05
    7 5 -8 1 1 o 415.497 334.626 180.00 0.88275 0.12
    2 2 14 1 1 o 314.082 279.283 180.00 0.88049 0.07
    8 4 -4 1 1 o 188.616 168.698 0.00 0.88030 0.06
    5 9 -8 1 2 o 1083.843 972.556 180.00 0.88245 0.13
    7 7 -5 1 1 o 27.323 24.593 0.00 0.87997 0.01
    6 2 9 1 1 o 35.071 30.705 0.00 0.87723 0.01
    2 2 -15 1 1 o 189.420 170.262 180.00 0.87983 0.04
    6 9 2 1 1 o 73.785 66.783 0.00 0.87976 0.02
    8 4 0 1 2 o 147.107 139.924 180.00 0.88066 0.02
    3 9 9 1 2 o 110.632 90.256 180.00 0.88602 0.01
    1 7 -13 1 2 o 11.828 10.629 0.00 0.88172 0.00
    7 5 -8 1 2 o 377.231 334.626 180.00 0.88275 0.05
    2 13 -2 1 2 o 678.480 607.344 0.00 0.88275 0.06
    0 5 14 1 2 o 256.244 237.697 180.00 0.88149 0.03
    8 1 3 1 1 o 2434.567 2086.325 180.00 0.87668 0.64
    6 9 -5 1 1 o 20.377 18.881 0.00 0.87928 0.00
    3 7 11 1 1 o 724.713 648.059 180.00 0.88038 0.15
    5 5 -12 1 2 o 72.864 64.942 180.00 0.88248 0.01
    1 13 3 1 2 o 385.938 308.696 180.00 0.88525 0.03
    5 0 11 1 1 o 1460.092 1312.188 0.00 0.87764 0.16
    5 10 -6 1 2 o 32.719 30.780 0.00 0.88102 0.00
    5 8 7 1 2 o 390.266 373.479 0.00 0.88097 0.04
    4 11 -6 1 2 o 194.390 184.667 0.00 0.88091 0.02
    3 3 13 1 1 o 382.143 362.910 180.00 0.87871 0.08
    6 1 -12 1 2 o 180.733 161.688 0.00 0.88304 0.02
    5 6 9 1 1 o 342.126 300.007 0.00 0.87736 0.07
    0 13 4 1 1 o 22.990 20.507 180.00 0.88082 0.00
    3 11 6 1 2 o 46.785 37.758 180.00 0.88474 0.00
    3 12 -5 1 2 o 535.766 487.742 180.00 0.88181 0.05
    7 1 -10 1 2 o 187.520 153.942 180.00 0.88465 0.03
    2 13 1 1 2 o 55.308 49.815 0.00 0.88282 0.00
    2 10 -10 1 1 o 436.072 398.658 0.00 0.87950 0.09
    2 2 14 1 2 o 294.720 279.283 180.00 0.88049 0.03
    4 11 4 1 1 o 171.048 150.172 180.00 0.88137 0.03
    8 4 -4 1 2 o 179.759 168.698 0.00 0.88030 0.03
    7 7 -5 1 2 o 26.842 24.593 0.00 0.87997 0.00
    3 3 13 1 2 o 425.230 362.910 180.00 0.87871 0.05
    6 2 9 1 2 o 35.683 30.705 0.00 0.87723 0.00
    2 2 -15 1 2 o 187.361 170.262 180.00 0.87983 0.02
    6 9 2 1 2 o 74.079 66.783 0.00 0.87976 0.01
    7 6 -7 1 1 o 0.570 0.551 0.00 0.87843 0.00
    8 3 2 1 1 o 705.787 606.626 0.00 0.87466 0.19
    1 13 -4 1 1 o 143.419 137.278 180.00 0.87837 0.03
    6 9 -5 1 2 o 21.670 18.881 0.00 0.87928 0.00
    8 1 3 1 2 o 2430.971 2086.325 180.00 0.87668 0.32
    3 7 11 1 2 o 682.051 648.059 180.00 0.88038 0.07
    1 12 -7 1 1 o 16.590 15.472 0.00 0.87797 0.00
    5 0 11 1 2 o 1523.197 1312.188 0.00 0.87764 0.08
    5 3 -13 1 1 o 87.865 80.212 180.00 0.87768 0.02
    5 1 11 1 1 o 23.709 20.521 180.00 0.87525 0.00
    0 13 4 1 2 o 21.298 20.507 180.00 0.88082 0.00
    5 6 9 1 2 o 350.424 300.007 0.00 0.87736 0.04
    0 2 15 1 1 o 188.873 160.898 180.00 0.87630 0.04
    2 10 -10 1 2 o 453.909 398.658 0.00 0.87950 0.05
    7 4 -9 1 1 o 185.787 177.216 180.00 0.87836 0.05
    4 11 4 1 2 o 159.241 150.172 180.00 0.88137 0.01
    2 10 9 1 1 o 3828.502 3445.523 0.00 0.87993 0.73
    4 3 12 1 1 o 122.417 104.542 0.00 0.87458 0.03
    5 1 11 1 2 o 23.179 20.521 180.00 0.87525 0.00
    2 7 -13 1 1 o 6.240 5.292 180.00 0.87536 0.00
    7 6 -7 1 2 o 0.613 0.551 0.00 0.87843 0.00
    7 7 2 1 1 o 1329.711 1158.021 180.00 0.87384 0.32
    1 13 -4 1 2 o 159.729 137.278 180.00 0.87837 0.01
    8 3 2 1 2 o 692.929 606.626 0.00 0.87466 0.09
    2 7 12 1 1 o 186.808 160.395 180.00 0.87592 0.04
    1 12 -7 1 2 o 17.899 15.472 0.00 0.87797 0.00
    7 0 7 1 1 o 304.169 262.879 0.00 0.87210 0.04
    0 7 13 1 1 o 76.523 66.840 180.00 0.87562 0.02
    0 12 7 1 1 o 1475.121 1330.060 0.00 0.87757 0.28
    6 6 7 1 1 o 24.277 21.607 180.00 0.87316 0.00
    5 3 -13 1 2 o 91.908 80.212 180.00 0.87768 0.01
    0 2 15 1 2 o 187.581 160.898 180.00 0.87630 0.02
    7 4 -9 1 2 o 206.457 177.216 180.00 0.87836 0.03
    2 13 -3 1 1 o 303.883 260.407 180.00 0.87504 0.06
    7 5 5 1 1 o 465.237 407.314 0.00 0.87137 0.11
    2 10 9 1 2 o 3748.378 3445.523 0.00 0.87993 0.36
    6 7 6 1 1 o 496.254 434.345 0.00 0.87256 0.10
    4 8 -11 1 1 o 52.191 46.112 0.00 0.87378 0.01
    6 2 -12 1 1 o 17.591 15.446 0.00 0.87581 0.00
    4 3 12 1 2 o 120.450 104.542 0.00 0.87458 0.01
    8 1 -7 1 1 o 133.700 116.730 180.00 0.87578 0.04
    4 8 9 1 1 o 271.748 231.925 180.00 0.87467 0.05
    7 2 -10 1 1 o 989.120 873.134 0.00 0.87738 0.28
    4 3 -14 1 1 o 46.495 41.524 0.00 0.87342 0.01
    2 7 -13 1 2 o 6.060 5.292 180.00 0.87536 0.00
    5 11 -2 1 1 o 0.037 0.024 180.00 0.87304 0.00
    5 11 -1 1 1 o 9.746 8.443 0.00 0.87404 0.00
    7 7 2 1 2 o 1340.288 1158.021 180.00 0.87384 0.16
    8 3 -6 1 1 o 527.858 456.028 0.00 0.87394 0.16
    4 12 -1 1 1 o 1425.714 1238.110 180.00 0.87386 0.29
    1 11 -9 1 1 o 8.401 7.142 0.00 0.87378 0.00
    2 7 12 1 2 o 185.087 160.395 180.00 0.87592 0.02
    3 0 -15 1 1 o 1180.161 1030.132 180.00 0.87258 0.14
    7 0 7 1 2 o 279.177 262.879 0.00 0.87210 0.02
    8 4 1 1 1 o 844.750 745.423 0.00 0.87124 0.24
    0 7 13 1 2 o 75.186 66.840 180.00 0.87562 0.01
    1 3 -15 1 1 o 18.887 16.205 180.00 0.87233 0.00
    0 12 7 1 2 o 1531.068 1330.060 0.00 0.87757 0.15
    7 1 7 1 1 o 23.869 22.763 0.00 0.86976 0.01
    6 6 7 1 2 o 23.929 21.607 180.00 0.87316 0.00
    7 2 -10 1 2 o 1012.627 873.134 0.00 0.87738 0.15
    8 2 3 1 1 o 87.824 83.919 0.00 0.86960 0.02
    2 13 2 1 1 o 944.878 814.405 180.00 0.87515 0.17
    5 11 -1 1 2 o 9.792 8.443 0.00 0.87404 0.00
    3 10 8 1 1 o 7.542 6.431 180.00 0.87574 0.00
    2 13 -3 1 2 o 295.176 260.407 180.00 0.87504 0.03
    7 5 5 1 2 o 415.525 407.314 0.00 0.87137 0.05
    4 8 -11 1 2 o 52.460 46.112 0.00 0.87378 0.01
    6 7 6 1 2 o 469.387 434.345 0.00 0.87256 0.05
    8 4 1 1 2 o 752.714 745.423 0.00 0.87124 0.11
    6 2 -12 1 2 o 17.404 15.446 0.00 0.87581 0.00
    8 1 -7 1 2 o 132.113 116.730 180.00 0.87578 0.02
    4 8 9 1 2 o 266.098 231.925 180.00 0.87467 0.03
    4 3 -14 1 2 o 46.939 41.524 0.00 0.87342 0.01
    1 9 11 1 1 o 4.348 3.690 0.00 0.87418 0.00
    5 10 4 1 1 o 1320.730 1125.544 180.00 0.87206 0.27
    4 12 0 1 1 o 739.565 631.038 0.00 0.87202 0.15
    6 6 -10 1 1 o 146.043 125.222 180.00 0.87202 0.04
    5 11 -2 1 2 o 0.035 0.024 180.00 0.87304 0.00
    3 11 -8 1 1 o 309.733 279.882 0.00 0.87086 0.07
    4 12 -2 1 1 o 2.876 2.542 0.00 0.87194 0.00
    8 4 -5 1 1 o 431.980 393.770 0.00 0.87071 0.13
    5 2 11 1 1 o 478.324 516.281 0.00 0.86821 0.10
    8 3 -6 1 2 o 530.261 456.028 0.00 0.87394 0.08
    4 12 -1 1 2 o 1436.776 1238.110 180.00 0.87386 0.15
    4 7 10 1 1 o 633.409 582.688 180.00 0.87055 0.13
    3 10 8 1 2 o 7.426 6.431 180.00 0.87574 0.00
    1 11 -9 1 2 o 8.481 7.142 0.00 0.87378 0.00
    3 12 4 1 1 o 95.748 84.133 0.00 0.87351 0.02
    6 7 -9 1 1 o 1390.554 1212.385 0.00 0.87156 0.37
    3 0 -15 1 2 o 1114.559 1030.132 180.00 0.87258 0.07
    3 1 -15 1 1 o 824.374 765.297 180.00 0.87023 0.20
    1 3 -15 1 2 o 17.430 16.205 180.00 0.87233 0.00
    5 11 0 1 1 o 5.466 4.828 0.00 0.87127 0.00
    7 6 4 1 1 o 0.231 0.234 0.00 0.86891 0.00
    7 1 7 1 2 o 20.137 22.763 0.00 0.86976 0.00
    2 13 2 1 2 o 916.376 814.405 180.00 0.87515 0.09
    8 2 3 1 2 o 72.216 83.919 0.00 0.86960 0.01
    5 9 6 1 1 o 144.668 135.608 0.00 0.86991 0.03
    2 3 14 1 1 o 49.809 51.755 180.00 0.86863 0.01
    4 7 -12 1 1 o 209.190 200.426 0.00 0.86958 0.05
    4 9 -10 1 1 o 1.661 1.561 180.00 0.86953 0.00
    6 7 -9 1 2 o 1249.576 1212.385 0.00 0.87156 0.17
    4 9 8 1 1 o 206.373 191.098 0.00 0.87032 0.04
    2 3 -15 1 1 o 20.041 22.779 0.00 0.86800 0.01
    1 9 11 1 2 o 4.355 3.690 0.00 0.87418 0.00
    1 8 12 1 1 o 22.535 21.071 180.00 0.87004 0.00
    5 10 4 1 2 o 1197.256 1125.544 180.00 0.87206 0.12
    4 12 0 1 2 o 669.835 631.038 0.00 0.87202 0.07
    6 6 -10 1 2 o 132.583 125.222 180.00 0.87202 0.02
    3 11 -8 1 2 o 271.581 279.882 0.00 0.87086 0.03
    4 12 -2 1 2 o 2.652 2.542 0.00 0.87194 0.00
    8 4 -5 1 2 o 375.757 393.770 0.00 0.87071 0.06
    0 11 9 1 1 o 170.752 147.077 0.00 0.87152 0.04
    5 2 11 1 2 o 443.157 516.281 0.00 0.86821 0.05
    4 7 10 1 2 o 546.273 582.688 180.00 0.87055 0.06
    3 12 4 1 2 o 96.737 84.133 0.00 0.87351 0.01
    5 11 -3 1 1 o 266.721 288.122 0.00 0.86831 0.06
    3 1 -15 1 2 o 685.310 765.297 180.00 0.87023 0.08
    5 11 0 1 2 o 4.880 4.828 0.00 0.87127 0.00
    6 3 9 1 1 o 492.978 566.140 180.00 0.86551 0.11
    7 6 4 1 2 o 0.165 0.234 0.00 0.86891 0.00
    8 5 -2 1 1 o 965.017 1150.702 180.00 0.86676 0.28
    1 13 4 1 1 o 166.835 150.755 180.00 0.87089 0.03
    7 4 6 1 1 o 0.034 0.071 180.00 0.86546 0.00
    6 5 8 1 1 o 854.572 979.977 0.00 0.86537 0.18
    5 9 6 1 2 o 117.493 135.608 0.00 0.86991 0.01
    2 3 14 1 2 o 42.951 51.755 180.00 0.86863 0.01
    4 7 -12 1 2 o 171.881 200.426 0.00 0.86958 0.02
    4 9 -10 1 2 o 1.192 1.561 180.00 0.86953 0.00
    4 9 8 1 2 o 173.070 191.098 0.00 0.87032 0.02
    2 3 -15 1 2 o 19.300 22.779 0.00 0.86800 0.00
    1 0 15 1 1 o 1335.162 1540.649 0.00 0.86574 0.16
    1 10 10 1 1 o 812.021 765.918 0.00 0.86986 0.17
    1 8 12 1 2 o 18.527 21.071 180.00 0.87004 0.00
    8 2 -7 1 1 o 244.020 252.010 180.00 0.86872 0.08
    0 11 9 1 2 o 151.673 147.077 0.00 0.87152 0.02
    4 12 -3 1 1 o 106.398 124.995 180.00 0.86632 0.02
    3 9 -11 1 1 o 20.355 24.171 180.00 0.86630 0.00
    2 12 -7 1 1 o 408.245 483.333 0.00 0.86619 0.09
    8 5 -1 1 1 o 1.910 2.126 180.00 0.86500 0.00
    5 11 -3 1 2 o 242.028 288.122 0.00 0.86831 0.03
    8 5 -3 1 1 o 46.798 53.748 180.00 0.86483 0.01
    3 8 -12 1 1 o 315.484 368.635 0.00 0.86589 0.08
    1 13 4 1 2 o 146.397 150.755 180.00 0.87089 0.01
    7 7 -6 1 1 o 1455.998 1690.950 180.00 0.86578 0.41
    8 5 -2 1 2 o 1008.430 1150.702 180.00 0.86676 0.15
    6 3 9 1 2 o 483.797 566.140 180.00 0.86551 0.05
    0 3 15 1 1 o 67.141 77.209 180.00 0.86461 0.02
    7 4 6 1 2 o 0.029 0.071 180.00 0.86546 0.00
    6 5 8 1 2 o 830.917 979.977 0.00 0.86537 0.09
    3 5 -14 1 1 o 6.452 7.348 180.00 0.86553 0.00
    4 12 1 1 1 o 136.694 164.776 0.00 0.86649 0.03
    7 2 7 1 1 o 125.342 155.399 180.00 0.86285 0.03
    3 6 12 1 1 o 238.454 274.948 0.00 0.86496 0.05
    7 8 -1 1 1 o 341.061 392.519 0.00 0.86380 0.09
    6 9 3 1 1 o 211.610 241.911 0.00 0.86480 0.05
    1 10 10 1 2 o 654.285 765.918 0.00 0.86986 0.07
    6 8 5 1 1 o 241.618 275.889 0.00 0.86363 0.05
    1 0 15 1 2 o 1351.654 1540.649 0.00 0.86574 0.08
    7 8 -2 1 1 o 108.563 124.631 0.00 0.86464 0.03
    1 1 15 1 1 o 326.465 374.014 0.00 0.86344 0.08
    8 2 -7 1 2 o 208.419 252.010 180.00 0.86872 0.03
    5 7 -11 1 1 o 423.684 490.488 0.00 0.86451 0.12
    3 2 -15 1 1 o 842.235 955.289 180.00 0.86331 0.22
    6 9 -6 1 1 o 94.879 108.636 0.00 0.86421 0.02
    4 12 -3 1 2 o 110.008 124.995 180.00 0.86632 0.01
    3 9 -11 1 2 o 21.113 24.171 180.00 0.86630 0.00
    5 5 10 1 1 o 71.618 87.512 180.00 0.86301 0.02
    2 12 -7 1 2 o 421.578 483.333 0.00 0.86619 0.05
    5 8 -10 1 1 o 29.887 33.757 0.00 0.86404 0.01
    8 5 -1 1 2 o 1.805 2.126 180.00 0.86500 0.00
    2 11 -9 1 1 o 1.889 2.118 0.00 0.86396 0.00
    3 12 -6 1 1 o 453.212 520.135 180.00 0.86390 0.10
    8 5 -3 1 2 o 42.143 53.748 180.00 0.86483 0.01
    5 11 1 1 1 o 136.527 157.777 180.00 0.86484 0.03
    3 8 -12 1 2 o 321.942 368.635 0.00 0.86589 0.04
    7 8 -2 1 2 o 95.502 124.631 0.00 0.86464 0.01
    7 7 -6 1 2 o 1463.616 1690.950 180.00 0.86578 0.21
    0 3 15 1 2 o 57.882 77.209 180.00 0.86461 0.01
    2 12 6 1 1 o 3.346 3.932 180.00 0.86647 0.00
    3 4 13 1 1 o 77.304 104.179 0.00 0.86234 0.02
    3 5 -14 1 2 o 6.485 7.348 180.00 0.86553 0.00
    4 12 1 1 2 o 143.912 164.776 0.00 0.86649 0.01
    6 3 -12 1 1 o 221.241 254.388 0.00 0.86414 0.07
    6 5 -11 1 1 o 9.026 10.259 180.00 0.86413 0.00
    7 2 7 1 2 o 89.154 155.399 180.00 0.86285 0.01
    3 6 12 1 2 o 218.522 274.948 0.00 0.86496 0.02
    2 13 -4 1 1 o 47.711 55.167 0.00 0.86385 0.01
    7 8 -1 1 2 o 243.188 392.519 0.00 0.86380 0.03
    6 8 -8 1 1 o 186.753 239.168 180.00 0.86279 0.05
    7 3 -10 1 1 o 486.337 570.092 180.00 0.86565 0.14
    6 9 3 1 2 o 190.212 241.911 0.00 0.86480 0.02
    6 8 5 1 2 o 169.755 275.889 0.00 0.86363 0.02
    1 6 -14 1 1 o 622.293 817.154 180.00 0.86252 0.15
    1 1 15 1 2 o 225.125 374.014 0.00 0.86344 0.03
    1 5 14 1 1 o 21.592 28.867 180.00 0.86242 0.00
    8 0 4 1 1 o 414.582 695.154 180.00 0.85875 0.06
    5 7 -11 1 2 o 347.605 490.488 0.00 0.86451 0.05
    3 2 -15 1 2 o 527.117 955.289 180.00 0.86331 0.07
    1 12 7 1 1 o 95.120 110.075 0.00 0.86501 0.02
    6 9 -6 1 2 o 74.447 108.636 0.00 0.86421 0.01
    5 5 10 1 2 o 46.952 87.512 180.00 0.86301 0.01
    8 5 0 1 1 o 1198.997 2120.363 0.00 0.85965 0.36
    0 13 5 1 1 o 74.247 86.428 180.00 0.86391 0.01
    5 8 -10 1 2 o 23.306 33.757 0.00 0.86404 0.00
    7 8 -3 1 1 o 174.739 276.562 180.00 0.86183 0.05
    2 11 -9 1 2 o 1.466 2.118 0.00 0.86396 0.00
    3 12 -6 1 2 o 329.510 520.135 180.00 0.86390 0.04
    5 11 1 1 2 o 121.353 157.777 180.00 0.86484 0.01
    2 12 6 1 2 o 3.484 3.932 180.00 0.86647 0.00
    2 11 8 1 1 o 7.499 8.639 0.00 0.86432 0.00
    1 13 -5 1 1 o 9.090 11.902 180.00 0.86250 0.00
    5 4 -13 1 1 o 33.818 55.631 0.00 0.86136 0.01
    3 4 13 1 2 o 57.679 104.179 0.00 0.86234 0.01
    5 10 -7 1 1 o 230.430 389.268 180.00 0.86132 0.06
    2 13 3 1 1 o 121.999 141.118 180.00 0.86401 0.02
    6 3 -12 1 2 o 165.554 254.388 0.00 0.86414 0.02
    6 5 -11 1 2 o 7.021 10.259 180.00 0.86413 0.00
    8 4 2 1 1 o 71.321 123.498 0.00 0.85851 0.02
    2 13 -4 1 2 o 34.627 55.167 0.00 0.86385 0.00
    7 3 -10 1 2 o 485.427 570.092 180.00 0.86565 0.07
    6 8 -8 1 2 o 126.623 239.168 180.00 0.86279 0.02
    8 3 3 1 1 o 54.898 102.726 180.00 0.85818 0.02
    7 8 0 1 1 o 39.197 65.326 180.00 0.85935 0.01
    1 6 -14 1 2 o 437.625 817.154 180.00 0.86252 0.05
    4 11 -7 1 1 o 45.712 87.707 180.00 0.86032 0.01
    1 5 14 1 2 o 15.954 28.867 180.00 0.86242 0.00
    8 0 4 1 2 o 311.588 695.154 180.00 0.85875 0.02
    8 1 4 1 1 o 32.694 86.994 180.00 0.85651 0.01
    1 12 7 1 2 o 89.751 110.075 0.00 0.86501 0.01
    5 11 -4 1 1 o 0.008 0.048 0.00 0.86004 0.00
    8 5 0 1 2 o 1229.908 2120.363 0.00 0.85965 0.19
    0 13 5 1 2 o 54.074 86.428 180.00 0.86391 0.01
    7 8 -3 1 2 o 153.925 276.562 180.00 0.86183 0.02
    4 4 12 1 1 o 79.213 133.322 0.00 0.85844 0.02
    4 6 11 1 1 o 243.202 404.081 180.00 0.85831 0.05
    7 7 3 1 1 o 4.318 7.313 180.00 0.85829 0.00
    2 11 8 1 2 o 6.080 8.639 0.00 0.86432 0.00
    1 13 -5 1 2 o 6.885 11.902 180.00 0.86250 0.00
    8 5 -4 1 1 o 1319.981 2249.723 180.00 0.85930 0.41
    5 4 -13 1 2 o 34.697 55.631 0.00 0.86136 0.00
    5 10 -7 1 2 o 230.964 389.268 180.00 0.86132 0.03
    5 3 11 1 1 o 317.716 652.418 0.00 0.85683 0.07
    2 13 3 1 2 o 90.619 141.118 180.00 0.86401 0.01
    6 2 0 2 1 o 640.684 1122.524 0.00 0.85872 0.92
    8 4 2 1 2 o 44.987 123.498 0.00 0.85851 0.01
    2 6 -14 1 1 o 285.559 446.578 180.00 0.85745 0.06
    3 10 -10 1 1 o 0.055 0.133 180.00 0.85854 0.00
    8 3 3 1 2 o 18.782 102.726 180.00 0.85818 0.00
    7 8 0 1 2 o 38.079 65.326 180.00 0.85935 0.00
    8 5 -4 1 2 o 1252.711 2249.723 180.00 0.85930 0.20
    4 11 -7 1 2 o 50.091 87.707 180.00 0.86032 0.01
    4 11 5 1 1 o 1.178 2.064 180.00 0.86084 0.00
    2 6 13 1 1 o 451.113 746.779 0.00 0.85802 0.10
    8 1 4 1 2 o -2.668 86.994 180.00 0.85651 0.00
    5 11 -4 1 2 o 0.011 0.048 0.00 0.86004 0.00
    8 4 -6 1 1 o 13.713 22.388 0.00 0.85783 0.00
    1 7 13 1 1 o 28.932 47.824 0.00 0.85780 0.01
    1 2 15 1 1 o 369.509 742.740 0.00 0.85668 0.09
    6 10 -1 1 1 o 2.006 2.930 180.00 0.85768 0.00
    6 10 -2 1 1 o 141.858 233.883 180.00 0.85761 0.03
    4 4 12 1 2 o 49.013 133.322 0.00 0.85844 0.01
    1 4 -15 1 1 o 1.778 4.931 0.00 0.85631 0.00
    4 4 -14 1 1 o 84.761 139.655 0.00 0.85734 0.02
    3 7 -13 1 1 o -0.011 0.084 180.00 0.85732 0.00
    4 6 -13 1 1 o 1.471 3.166 0.00 0.85730 0.00
    4 6 11 1 2 o 139.173 404.081 180.00 0.85831 0.01
    7 7 3 1 2 o 2.339 7.313 180.00 0.85829 0.00
    4 12 -4 1 1 o 278.576 507.464 180.00 0.85722 0.07
    4 10 -9 1 1 o 146.011 263.499 180.00 0.85719 0.04
    5 3 11 1 2 o 26.880 652.418 0.00 0.85683 0.00
    5 6 -12 1 1 o 108.029 215.819 0.00 0.85684 0.03
    6 2 0 2 2 o 507.019 1122.524 0.00 0.85872 0.38
    7 5 -9 1 1 o 582.141 1000.653 180.00 0.85751 0.17
    4 12 2 1 1 o 12.723 20.504 180.00 0.85747 0.00
    3 10 -10 1 2 o 0.017 0.133 180.00 0.85854 0.00
    2 6 -14 1 2 o 41.114 446.578 180.00 0.85745 0.00
    8 3 -7 1 1 o 15.380 26.222 180.00 0.85733 0.00
    4 4 -14 1 2 o 2.348 139.655 0.00 0.85734 0.00
    3 7 -13 1 2 o -0.141 0.084 180.00 0.85732 0.00
    3 13 -1 1 1 o 96.833 175.284 180.00 0.85719 0.02
    7 6 -8 1 1 o 95.648 180.271 180.00 0.85709 0.03
    4 11 5 1 2 o 1.325 2.064 180.00 0.86084 0.00
    4 10 7 1 1 o 1102.513 1781.577 180.00 0.85787 0.22
    0 6 14 1 1 o 121.683 444.831 0.00 0.85593 0.03
    2 6 13 1 2 o 182.943 746.779 0.00 0.85802 0.02
    8 4 -6 1 2 o 4.388 22.388 0.00 0.85783 0.00
    1 7 13 1 2 o 7.153 47.824 0.00 0.85780 0.00
    1 2 15 1 2 o 28.878 742.740 0.00 0.85668 0.00
    6 10 -1 1 2 o 0.856 2.930 180.00 0.85768 0.00
    6 10 -2 1 2 o 22.724 233.883 180.00 0.85761 0.00
    7 8 -4 1 1 o 10.299 211.794 0.00 0.85549 0.00
    5 9 -9 1 1 o -1.346 6.657 0.00 0.85548 0.00
    3 13 0 1 1 o 3.107 7.079 0.00 0.85633 0.00
    1 4 -15 1 2 o -0.346 4.931 0.00 0.85631 0.00
    4 6 -13 1 2 o -0.835 3.166 0.00 0.85730 0.00
    7 3 7 1 1 o 4.224 148.424 180.00 0.85168 0.00
    4 12 -4 1 2 o 6.303 507.464 180.00 0.85722 0.00
    4 10 -9 1 2 o 11.200 263.499 180.00 0.85719 0.00
    8 0 -8 1 1 o 864.802 1463.756 0.00 0.85773 0.14
    5 11 2 1 1 o -3.982 229.371 180.00 0.85500 0.00
    7 6 -8 1 2 o 3.598 180.271 180.00 0.85709 0.00
    3 11 7 1 1 o 483.827 773.894 180.00 0.85765 0.10
    1 11 9 1 1 o 106.460 173.481 0.00 0.85745 0.02
    5 6 -12 1 2 o 0.264 215.819 0.00 0.85684 0.00
    3 13 -2 1 1 o 3.430 99.581 0.00 0.85449 0.00
    7 8 -4 1 2 o 6.291 211.794 0.00 0.85549 0.00
    7 5 -9 1 2 o 38.584 1000.653 180.00 0.85751 0.00
    4 12 2 1 2 o 1.334 20.504 180.00 0.85747 0.00
    8 3 -7 1 2 o 1.863 26.222 180.00 0.85733 0.00
    6 10 0 1 1 o 17.252 356.912 180.00 0.85419 0.00
    3 13 -1 1 2 o -1.072 175.284 180.00 0.85719 0.00
    6 10 -3 1 1 o 0.425 7.865 0.00 0.85400 0.00
    2 4 14 1 1 o 0.343 72.643 0.00 0.85281 0.00
    4 10 7 1 2 o 367.252 1781.577 180.00 0.85787 0.03
    0 6 14 1 2 o 14.287 444.831 0.00 0.85593 0.00
    5 9 -9 1 2 o -1.431 6.657 0.00 0.85548 0.00
    2 4 -15 1 1 o 20.236 409.903 0.00 0.85221 0.00
    3 13 0 1 2 o 0.726 7.079 0.00 0.85633 0.00
    3 3 -15 1 1 o 7.967 332.026 180.00 0.85212 0.00
    8 5 1 1 1 o -0.033 0.037 180.00 0.85087 0.00
    1 9 -12 1 1 o 11.445 206.092 0.00 0.85297 0.00
    6 10 -3 1 2 o 0.425 7.865 0.00 0.85400 0.00
    8 0 -8 1 2 o 149.034 1463.756 0.00 0.85773 0.01
    5 11 2 1 2 o -3.982 229.371 180.00 0.85500 0.00
    3 11 7 1 2 o 80.763 773.894 180.00 0.85765 0.01
    8 1 -8 1 1 o 0.588 65.054 0.00 0.85550 0.00
    1 11 9 1 2 o 7.003 173.481 0.00 0.85745 0.00
    7 8 1 1 1 o 3.954 48.971 0.00 0.85145 0.00
    3 13 -2 1 2 o 3.430 99.581 0.00 0.85449 0.00
    6 10 0 1 2 o 17.252 356.912 180.00 0.85419 0.00
    2 4 14 1 2 o 0.343 72.643 0.00 0.85281 0.00
    3 12 5 1 1 o 17.395 396.246 180.00 0.85438 0.00
    7 0 -11 1 1 o 0.160 1.752 180.00 0.85436 0.00
    5 10 5 1 1 o 16.551 324.769 0.00 0.85129 0.00
    5 1 -14 1 1 o 40.624 658.431 180.00 0.85116 0.00
    2 4 -15 1 2 o 20.236 409.903 0.00 0.85221 0.00
    3 3 -15 1 2 o 7.967 332.026 180.00 0.85212 0.00
    1 13 5 1 1 o 2.138 87.211 0.00 0.85366 0.00
    3 13 1 1 1 o 17.334 770.656 180.00 0.85195 0.00
    1 9 -12 1 2 o 11.445 206.092 0.00 0.85297 0.00
    8 1 -8 1 2 o -0.714 65.054 0.00 0.85550 0.00
    1 10 -11 1 1 o 9.917 210.936 180.00 0.85072 0.00
    1 12 -8 1 1 o 5.787 225.747 180.00 0.85144 0.00
    8 5 -5 1 1 o 1.215 20.663 0.00 0.85038 0.00
    3 12 5 1 2 o 17.395 396.246 180.00 0.85438 0.00
    7 0 -11 1 2 o 0.160 1.752 180.00 0.85436 0.00
    7 1 -11 1 1 o 9.569 215.387 0.00 0.85216 0.00
    1 13 5 1 2 o 2.138 87.211 0.00 0.85366 0.00
    0 12 8 1 1 o 19.009 204.586 0.00 0.85020 0.00
_pd_meas_2theta_range_min     4.9978
_pd_meas_2theta_range_max     130.00117
_pd_meas_2theta_range_inc     0.02021
_pd_meas_number_of_points     6185
_pd_meas_scan_method     step
_pd_meas_special_details     ?
_reflns_number_total     4013
loop_
    _atom_type_symbol
    _atom_type_scat_Cromer_Mann_a1
    _atom_type_scat_Cromer_Mann_a2
    _atom_type_scat_Cromer_Mann_a3
    _atom_type_scat_Cromer_Mann_a4
    _atom_type_scat_Cromer_Mann_b1
    _atom_type_scat_Cromer_Mann_b2
    _atom_type_scat_Cromer_Mann_b3
    _atom_type_scat_Cromer_Mann_b4
    _atom_type_scat_Cromer_Mann_c
    _atom_type_scat_dispersion_real
    _atom_type_scat_dispersion_imag
    _atom_type_scat_source
    Si 6.29150 2.43860 3.03530 32.3337 1.98910 0.67850 1.54100 81.6937 1.14070
                                                                           0.000
                                                                           0.000
                                                      International_Tables_Vol_C
    C 2.31000 20.8439 1.02000 10.2075 1.58860 0.56870 0.86500 51.6512 0.21560
                                                                           0.000
                                                                           0.000
                                                      International_Tables_Vol_C
    O 3.04850 13.2771 2.28680 5.70110 1.54630 0.32390 0.86700 32.9089 0.25080
                                                                           0.000
                                                                           0.000
                                                      International_Tables_Vol_C
    H 0.49300 10.5109 0.32291 26.1257 0.14019 3.14236 0.04081 57.7997 0.00304
                                                                           0.000
                                                                           0.000
                                                      International_Tables_Vol_C
    Rb 17.1784 1.78880 9.64350 17.3151 5.13990 0.27480 1.52920 164.934 3.48730
                                                                           0.000
                                                                           0.000
                                                      International_Tables_Vol_C
_computing_data_collection     ?
_computing_data_reduction     ?
_pd_calibration_special_details     ?
loop_
    _pd_phase_id
    _pd_phase_block_id
    _pd_phase_mass_%
    1 2015-03-05T10:39|RAMM010_phase1|James_A._Kaduk|| 98.7
    2 2015-03-05T10:39|RAMM010_phase2|James_A._Kaduk|| 1.30(4)
_pd_proc_2theta_range_min     5.0418
_pd_proc_2theta_range_max     130.04518
_pd_proc_2theta_range_inc     0.02021
loop_
    _pd_proc_ls_weight
    _pd_proc_intensity_bkg_calc
    _pd_calc_intensity_total
    _pd_meas_counts_total
    . . . 68111.0
    . . . 67490.0
    . . . 65539.0
    . . . 64192.0
    . . . 63103.0
    . . . 61772.0
    . . . 60482.0
    . . . 59823.0
    . . . 59222.0
    . . . 58807.0
    . . . 57745.0
    . . . 56843.0
    . . . 55717.0
    . . . 55236.0
    . . . 53779.0
    . . . 53187.0
    . . . 53172.0
    . . . 51635.0
    . . . 51934.0
    . . . 51056.0
    . . . 49779.0
    . . . 49325.0
    . . . 49154.0
    . . . 47834.0
    . . . 47582.0
    . . . 47073.0
    . . . 46461.0
    . . . 46022.0
    . . . 45567.0
    . . . 44559.0
    . . . 44623.0
    . . . 43877.0
    . . . 43211.0
    . . . 43641.0
    . . . 42859.0
    . . . 42003.0
    . . . 41769.0
    . . . 41194.0
    . . . 41213.0
    . . . 40908.0
    . . . 40387.0
    . . . 40124.0
    . . . 39482.0
    . . . 39381.0
    . . . 39051.0
    . . . 38459.0
    . . . 38225.0
    . . . 37935.0
    . . . 37553.0
    . . . 37129.0
    . . . 36969.0
    . . . 36590.0
    . . . 36312.0
    . . . 36106.0
    . . . 35796.0
    . . . 35400.0
    . . . 34956.0
    . . . 35144.0
    . . . 34769.0
    . . . 34272.0
    . . . 34147.0
    . . . 33886.0
    . . . 33648.0
    . . . 33677.0
    . . . 33418.0
    . . . 33034.0
    . . . 33309.0
    . . . 32832.0
    . . . 32636.0
    . . . 32763.0
    . . . 32553.0
    . . . 32213.0
    . . . 32146.0
    . . . 31971.0
    . . . 31879.0
    . . . 31660.0
    . . . 31664.0
    . . . 31414.0
    . . . 31071.0
    . . . 31014.0
    . . . 30839.0
    . . . 31061.0
    . . . 31226.0
    . . . 30213.0
    . . . 30967.0
    . . . 30796.0
    . . . 30197.0
    . . . 30313.0
    . . . 30595.0
    . . . 30050.0
    . . . 30313.0
    . . . 29951.0
    . . . 29970.0
    . . . 30201.0
    . . . 30195.0
    . . . 29765.0
    . . . 30331.0
    . . . 29619.0
    . . . 29384.0
    . . . 29626.0
    . . . 29340.0
    . . . 29137.0
    . . . 29172.0
    . . . 29262.0
    . . . 28749.0
    . . . 28890.0
    . . . 28802.0
    . . . 28642.0
    . . . 28727.0
    . . . 28596.0
    . . . 28621.0
    . . . 28461.0
    . . . 27842.0
    . . . 28318.0
    . . . 28280.0
    . . . 28224.0
    . . . 27821.0
    . . . 28184.0
    . . . 27940.0
    . . . 27794.0
    . . . 28106.0
    . . . 27674.0
    . . . 27469.0
    . . . 27522.0
    . . . 27387.0
    . . . 27510.0
    . . . 27404.0
    . . . 26982.0
    . . . 27397.0
    . . . 27400.0
    . . . 26806.0
    . . . 26783.0
    . . . 27350.0
    . . . 26831.0
    . . . 26588.0
    . . . 26792.0
    . . . 26486.0
    . . . 26651.0
    . . . 27157.0
    . . . 26740.0
    . . . 26452.0
    . . . 26783.0
    . . . 26465.0
    . . . 26136.0
    . . . 26652.0
    . . . 26600.0
    . . . 26412.0
    . . . 26689.0
    . . . 26413.0
    . . . 26609.0
    . . . 26138.0
    . . . 26243.0
    . . . 25892.0
    . . . 26290.0
    . . . 26129.0
    . . . 26495.0
    . . . 26168.0
    . . . 26048.0
    . . . 26071.0
    . . . 26205.0
    . . . 25768.0
    . . . 25912.0
    . . . 25754.0
    . . . 25807.0
    . . . 25781.0
    . . . 25979.0
    . . . 25699.0
    . . . 25360.0
    . . . 25787.0
    . . . 25733.0
    . . . 25733.0
    . . . 25590.0
    . . . 25280.0
    . . . 25723.0
    . . . 25554.0
    . . . 25545.0
    . . . 25439.0
    . . . 25501.0
    . . . 25564.0
    . . . 25345.0
    . . . 25525.0
    . . . 25472.0
    . . . 25444.0
    . . . 25329.0
    . . . 25102.0
    . . . 25457.0
    . . . 25251.0
    . . . 25435.0
    . . . 24967.0
    . . . 25600.0
    . . . 25478.0
    . . . 25182.0
    . . . 25321.0
    . . . 24794.0
    . . . 25314.0
    . . . 25191.0
    . . . 24840.0
    . . . 25221.0
    0.0000401 28994.26758 24112.17188 24959.0
    0.0000400 28988.51758 24120.94531 25018.0
    0.0000402 28982.76563 24129.72656 24898.0
    0.0000399 28977.01563 24138.50781 25076.0
    0.0000403 28971.26758 24147.29492 24818.0
    0.0000405 28965.51953 24156.08594 24677.0
    0.0000399 28959.77344 24164.87891 25048.0
    0.0000406 28954.02734 24173.67578 24633.0
    0.0000409 28948.28516 24182.47656 24446.0
    0.0000397 28942.54102 24191.28125 25190.0
    0.0000401 28936.79883 24200.08789 24917.0
    0.0000402 28931.05859 24208.89648 24855.0
    0.0000404 28925.31836 24217.70898 24726.0
    0.0000403 28919.58008 24226.52148 24827.0
    0.0000401 28913.84375 24235.33594 24952.0
    0.0000402 28908.10547 24244.15430 24851.0
    0.0000404 28902.37109 24252.97266 24767.0
    0.0000397 28896.63672 24261.79102 25162.0
    0.0000406 28890.90234 24270.61328 24647.0
    0.0000404 28885.17188 24279.43359 24743.0
    0.0000403 28879.44141 24288.25586 24789.0
    0.0000406 28873.71094 24297.08008 24636.0
    0.0000405 28867.98242 24305.90234 24703.0
    0.0000403 28862.25391 24333.16016 24810.0
    0.0000404 28856.52734 24352.69141 24773.0
    0.0000411 28850.80273 24364.32227 24340.0
    0.0000408 28845.07813 24376.38867 24517.0
    0.0000411 28839.35547 24388.99023 24326.0
    0.0000408 28833.63281 24402.25391 24536.0
    0.0000409 28827.91211 24416.34375 24476.0
    0.0000405 28822.19141 24431.49219 24682.0
    0.0000406 28816.47266 24448.01563 24632.0
    0.0000402 28810.75586 24466.35938 24858.0
    0.0000405 28805.03906 24487.17969 24669.0
    0.0000407 28799.32422 24511.47461 24550.0
    0.0000397 28793.60938 24540.88672 25158.0
    0.0000400 28787.89648 24578.78125 25019.0
    0.0000404 28782.18359 24634.43750 24768.0
    0.0000401 28776.47266 24734.44727 24961.0
    0.0000398 28770.76172 24935.50781 25121.0
    0.0000391 28765.05469 25307.14648 25584.0
    0.0000384 28759.34570 25847.19922 26069.0
    0.0000386 28753.63867 26390.63867 25896.0
    0.0000381 28747.93359 26835.91992 26255.0
    0.0000372 28742.22852 27172.99414 26861.0
    0.0000367 28736.52539 27492.23828 27268.0
    0.0000357 28730.82422 27845.51953 27999.0
    0.0000347 28725.12305 28297.79883 28856.0
    0.0000341 28719.42188 28832.79492 29286.0
    0.0000338 28713.72461 29259.66602 29610.0
    0.0000342 28708.02539 29160.45703 29256.0
    0.0000358 28702.33008 28254.66406 27900.0
    0.0000365 28696.63281 26963.46289 27400.0
    0.0000375 28690.93945 25896.97461 26699.0
    0.0000386 28685.24609 25282.34961 25923.0
    0.0000392 28679.55273 24998.32031 25526.0
    0.0000401 28673.86133 24875.49219 24939.0
    0.0000407 28668.17188 24816.06445 24565.0
    0.0000405 28662.48242 24782.01758 24716.0
    0.0000407 28656.79492 24760.72461 24571.0
    0.0000408 28651.10742 24747.25977 24537.0
    0.0000411 28645.42188 24739.05859 24359.0
    0.0000410 28639.73828 24734.55078 24386.0
    0.0000405 28634.05469 24732.72070 24663.0
    0.0000406 28628.37109 24732.86719 24660.0
    0.0000407 28622.69141 24734.52539 24598.0
    0.0000411 28617.01172 24737.33594 24311.0
    0.0000410 28611.33203 24741.06055 24371.0
    0.0000412 28605.65430 24721.47266 24247.0
    0.0000413 28599.97656 24728.71484 24196.0
    0.0000411 28594.30078 24725.02930 24340.0
    0.0000413 28588.62500 24733.57813 24188.0
    0.0000409 28582.95313 24742.11914 24430.0
    0.0000406 28577.28125 24750.64453 24620.0
    0.0000406 28571.60938 24759.16211 24611.0
    0.0000409 28565.93750 24767.66602 24433.0
    0.0000412 28560.26953 24776.15820 24272.0
    0.0000416 28554.60156 24784.63672 24031.0
    0.0000412 28548.93359 24793.10547 24300.0
    0.0000411 28543.26758 24801.56055 24346.0
    0.0000413 28537.60352 24810.00391 24192.0
    0.0000409 28531.93945 24818.43359 24461.0
    0.0000410 28526.27734 24826.84766 24364.0
    0.0000408 28520.61523 24835.24805 24522.0
    0.0000412 28514.95508 24843.63672 24247.0
    0.0000408 28509.29688 24852.01172 24519.0
    0.0000405 28503.63867 24860.37109 24677.0
    0.0000408 28497.98047 24868.72070 24523.0
    0.0000407 28492.32617 24877.05078 24541.0
    0.0000413 28486.66992 24885.36719 24191.0
    0.0000408 28481.01758 24893.66992 24534.0
    0.0000419 28475.36523 24901.95703 23869.0
    0.0000407 28469.71289 24910.22852 24541.0
    0.0000413 28464.06250 24918.48438 24198.0
    0.0000412 28458.41406 24926.72461 24277.0
    0.0000408 28452.76563 24934.94922 24517.0
    0.0000411 28447.11719 24943.15625 24329.0
    0.0000407 28441.47266 24951.34766 24585.0
    0.0000410 28435.82617 24959.52344 24385.0
    0.0000407 28430.18359 24967.67969 24600.0
    0.0000410 28424.54102 24975.82031 24389.0
    0.0000404 28418.89844 24983.94531 24763.0
    0.0000404 28413.25977 24992.05273 24766.0
    0.0000401 28407.61914 25000.13867 24957.0
    0.0000405 28401.98047 25008.21094 24686.0
    0.0000407 28396.34375 25016.26367 24586.0
    0.0000407 28390.70703 25024.29688 24578.0
    0.0000404 28385.07227 25032.31641 24758.0
    0.0000407 28379.43945 25040.31250 24549.0
    0.0000408 28373.80664 25048.28906 24520.0
    0.0000404 28368.17383 25056.25000 24760.0
    0.0000403 28362.54492 25064.18945 24805.0
    0.0000405 28356.91406 25072.11133 24667.0
    0.0000403 28351.28516 25080.01172 24830.0
    0.0000409 28345.65820 25087.89258 24425.0
    0.0000402 28340.03320 25095.75586 24899.0
    0.0000407 28334.40820 25103.59570 24565.0
    0.0000407 28328.78320 25111.41602 24556.0
    0.0000406 28323.16211 25119.21680 24649.0
    0.0000409 28317.53906 25126.99805 24465.0
    0.0000409 28311.91797 25134.75391 24432.0
    0.0000404 28306.29883 25142.49219 24734.0
    0.0000406 28300.67969 25150.20898 24624.0
    0.0000408 28295.06445 25157.90430 24484.0
    0.0000408 28289.44727 25165.57617 24487.0
    0.0000401 28283.83203 25173.22852 24927.0
    0.0000399 28278.21875 25180.85547 25054.0
    0.0000401 28272.60352 25188.46289 24919.0
    0.0000401 28266.99414 25196.04688 24944.0
    0.0000403 28261.38281 25203.60742 24787.0
    0.0000390 28255.77344 25211.14453 25667.0
    0.0000393 28250.16406 25218.66016 25476.0
    0.0000393 28244.55664 25226.15234 25426.0
    0.0000397 28238.95117 25233.62305 25187.0
    0.0000399 28233.34570 25241.06641 25043.0
    0.0000399 28227.74219 25248.48828 25045.0
    0.0000400 28222.13867 25255.88672 24992.0
    0.0000403 28216.53711 25263.25977 24841.0
    0.0000400 28210.93555 25270.60938 24990.0
    0.0000404 28205.33594 25277.93555 24762.0
    0.0000399 28199.73828 25285.23633 25041.0
    0.0000403 28194.14063 25292.51172 24786.0
    0.0000401 28188.54297 25299.76172 24952.0
    0.0000397 28182.94922 25306.98828 25160.0
    0.0000396 28177.35547 25314.18750 25276.0
    0.0000399 28171.76172 25321.36328 25070.0
    0.0000395 28166.16992 25328.51172 25312.0
    0.0000400 28160.57813 25335.63672 24985.0
    0.0000402 28154.98828 25342.73438 24866.0
    0.0000399 28149.40039 25349.80664 25056.0
    0.0000398 28143.81250 25356.84766 25097.0
    0.0000398 28138.22656 25363.86914 25097.0
    0.0000401 28132.64063 25370.85938 24915.0
    0.0000401 28127.05664 25377.82813 24931.0
    0.0000397 28121.47461 25384.76563 25158.0
    0.0000403 28115.89258 25391.67578 24816.0
    0.0000399 28110.31055 25398.56055 25094.0
    0.0000395 28104.73047 25405.41602 25288.0
    0.0000397 28099.15234 25412.24609 25187.0
    0.0000397 28093.57422 25419.04883 25188.0
    0.0000393 28087.99805 25425.82227 25433.0
    0.0000395 28082.42188 25432.56641 25324.0
    0.0000397 28076.84766 25439.28320 25220.0
    0.0000391 28071.27539 25445.97266 25560.0
    0.0000397 28065.70313 25452.63281 25177.0
    0.0000395 28060.13281 25459.26758 25314.0
    0.0000398 28054.56250 25465.86914 25112.0
    0.0000393 28048.99414 25472.44531 25472.0
    0.0000393 28043.42578 25478.99023 25428.0
    0.0000391 28037.85938 25485.50586 25576.0
    0.0000386 28032.29492 25491.99219 25940.0
    0.0000389 28026.73047 25498.45117 25715.0
    0.0000386 28021.16602 25504.87891 25926.0
    0.0000388 28015.60547 25511.27734 25752.0
    0.0000382 28010.04297 26000.62500 26211.0
    0.0000384 28004.48242 26069.33984 26031.0
    0.0000381 27998.92383 26403.45117 26218.0
    0.0000376 27993.36523 26535.98828 26625.0
    0.0000376 27987.81055 26698.74805 26579.0
    0.0000376 27982.25391 26902.59180 26585.0
    0.0000369 27976.70117 27163.84180 27068.0
    0.0000361 27971.14648 27509.55273 27671.0
    0.0000353 27965.59375 27994.04297 28312.0
    0.0000340 27960.04297 28756.67188 29416.0
    0.0000321 27954.49414 30162.03320 31116.0
    0.0000294 27948.94336 32952.88672 34009.0
    0.0000267 27943.39648 38104.36719 37461.0
    0.0000238 27937.84961 45985.97266 42031.0
    0.0000207 27932.30469 54960.27344 48330.0
    0.0000173 27926.75977 63512.85938 57683.0
    0.0000147 27921.21680 71247.11719 67916.0
    0.0000126 27915.67383 78813.07813 79066.0
    0.0000113 27910.13281 86139.24219 88653.0
    0.0000105 27904.59375 91069.64844 95081.0
    0.0000110 27899.05273 88770.60156 91256.0
    0.0000129 27893.51563 77120.02344 77460.0
    0.0000160 27887.98047 61123.19922 62449.0
    0.0000198 27882.44336 46803.05078 50516.0
    0.0000236 27876.90820 37461.13672 42320.0
    0.0000277 27871.37695 32526.96875 36141.0
    0.0000310 27865.84375 30149.81836 32270.0
    0.0000345 27860.31250 28945.68750 29014.0
    0.0000355 27854.78125 28234.51367 28157.0
    0.0000369 27849.25195 27754.84375 27071.0
    0.0000371 27843.72461 27409.28906 26924.0
    0.0000374 27838.19727 27154.78516 26719.0
    0.0000381 27832.67188 26970.95313 26271.0
    0.0000378 27827.14844 26849.60938 26425.0
    0.0000380 27821.62305 26784.31445 26303.0
    0.0000381 27816.10156 26755.84180 26256.0
    0.0000377 27810.58008 26743.89063 26513.0
    0.0000382 27805.06055 26740.83594 26192.0
    0.0000384 27799.54102 26386.77734 26010.0
    0.0000378 27794.02148 26433.34180 26440.0
    0.0000376 27788.50586 26287.47656 26577.0
    0.0000379 27782.99023 26266.73828 26357.0
    0.0000382 27777.47461 26168.22461 26181.0
    0.0000381 27771.96094 26038.75977 26226.0
    0.0000383 27766.44922 25927.28711 26138.0
    0.0000384 27760.93750 25858.75586 26074.0
    0.0000388 27755.42773 25826.18555 25756.0
    0.0000384 27749.91797 25813.53711 26016.0
    0.0000384 27744.41016 25809.58398 26054.0
    0.0000387 27738.90234 25809.12500 25863.0
    0.0000383 27733.39648 25810.28320 26083.0
    0.0000388 27727.89258 25812.36328 25762.0
    0.0000386 27722.38867 25815.04297 25925.0
    0.0000387 27716.88672 25818.29492 25852.0
    0.0000382 27711.38477 25821.67383 26152.0
    0.0000387 27705.88281 25825.34570 25857.0
    0.0000386 27700.38477 25829.07813 25898.0
    0.0000389 27694.88672 25832.91602 25701.0
    0.0000382 27689.38867 25836.83594 26164.0
    0.0000384 27683.89453 25838.15820 26015.0
    0.0000380 27678.39844 25842.41406 26301.0
    0.0000386 27672.90430 25845.39063 25935.0
    0.0000381 27667.41211 25849.75195 26259.0
    0.0000380 27661.91992 25854.08984 26303.0
    0.0000381 27656.42969 25858.41016 26278.0
    0.0000386 27650.94141 25862.71094 25886.0
    0.0000386 27645.45313 25867.00586 25874.0
    0.0000384 27639.96680 25871.30664 26037.0
    0.0000379 27634.48047 25875.62500 26354.0
    0.0000386 27628.99414 25879.99609 25921.0
    0.0000388 27623.51172 25884.49023 25799.0
    0.0000384 27618.02734 25889.29688 26050.0
    0.0000386 27612.54688 25926.57617 25892.0
    0.0000384 27607.06641 25936.28906 26019.0
    0.0000381 27601.58594 25964.59375 26279.0
    0.0000383 27596.10742 25980.50586 26111.0
    0.0000383 27590.63086 25997.28516 26090.0
    0.0000379 27585.15625 26014.74805 26397.0
    0.0000376 27579.67969 26032.49414 26598.0
    0.0000374 27574.20703 26050.75195 26708.0
    0.0000373 27568.73438 26067.63672 26842.0
    0.0000380 27563.26172 26080.40234 26336.0
    0.0000378 27557.79102 26088.97461 26483.0
    0.0000380 27552.32227 26098.19531 26321.0
    0.0000374 27546.85352 26112.96289 26761.0
    0.0000378 27541.38672 26136.91211 26464.0
    0.0000375 27535.91992 26171.79102 26674.0
    0.0000374 27530.45508 26219.75391 26721.0
    0.0000374 27524.99023 26286.31055 26707.0
    0.0000373 27519.52734 26386.10352 26774.0
    0.0000364 27514.06641 26556.57813 27474.0
    0.0000361 27508.60547 26876.63281 27705.0
    0.0000361 27503.14648 27464.23633 27734.0
    0.0000356 27497.68750 28416.11719 28125.0
    0.0000342 27492.23047 29649.33594 29279.0
    0.0000331 27486.77344 30863.17188 30203.0
    0.0000314 27481.31836 32049.83008 31828.0
    0.0000307 27475.86523 33090.30078 32598.0
    0.0000302 27470.41016 33850.49609 33098.0
    0.0000303 27464.95898 33980.62500 33001.0
    0.0000311 27459.50977 33209.21484 32182.0
    0.0000318 27454.05859 31634.98047 31430.0
    0.0000335 27448.61133 29876.11719 29809.0
    0.0000344 27443.16406 28480.44336 29072.0
    0.0000353 27437.71680 27628.40430 28294.0
    0.0000358 27432.27148 27200.54297 27970.0
    0.0000361 27426.82813 27023.47656 27666.0
    0.0000365 27421.38477 26981.20508 27375.0
    0.0000365 27415.94336 27023.48633 27432.0
    0.0000362 27410.50195 27149.11328 27587.0
    0.0000356 27405.06055 27411.79883 28074.0
    0.0000351 27399.62305 27963.91992 28511.0
    0.0000339 27394.18555 29090.31445 29512.0
    0.0000324 27388.75000 31115.70508 30906.0
    0.0000306 27383.31445 34068.73438 32648.0
    0.0000279 27377.87891 37335.52344 35858.0
    0.0000258 27372.44727 40628.98047 38762.0
    0.0000235 27367.01563 43725.16406 42596.0
    0.0000220 27361.58398 46313.54297 45408.0
    0.0000217 27356.15430 47513.62500 46036.0
    0.0000221 27350.72461 46012.34766 45171.0
    0.0000231 27345.29883 41927.05469 43218.0
    0.0000250 27339.87109 37024.59375 39960.0
    0.0000280 27334.44531 32780.47266 35658.0
    0.0000306 27329.02148 30027.27539 32673.0
    0.0000326 27323.59766 28585.42383 30658.0
    0.0000349 27318.17773 27935.03320 28627.0
    0.0000356 27312.75586 27690.15039 28118.0
    0.0000353 27307.33594 27693.33789 28313.0
    0.0000352 27301.91797 27985.45117 28419.0
    0.0000348 27296.50000 28758.59570 28744.0
    0.0000329 27291.08398 30240.94922 30408.0
    0.0000315 27285.66797 32418.05469 31700.0
    0.0000293 27280.25391 34819.54297 34171.0
    0.0000275 27274.83984 37270.85156 36320.0
    0.0000256 27269.42773 39523.36328 39047.0
    0.0000245 27264.01563 41320.50391 40884.0
    0.0000243 27258.60742 41830.37500 41224.0
    0.0000252 27253.19727 40086.01172 39614.0
    0.0000267 27247.78906 36810.98438 37432.0
    0.0000289 27242.38281 33154.17578 34627.0
    0.0000316 27236.97852 30215.72266 31680.0
    0.0000337 27231.57422 28389.87891 29711.0
    0.0000353 27226.16992 27442.06836 28360.0
    0.0000361 27220.76758 26984.35938 27730.0
    0.0000370 27215.36719 26748.16211 27044.0
    0.0000375 27209.96680 26605.35352 26692.0
    0.0000378 27204.56836 26507.24609 26466.0
    0.0000374 27199.16992 26435.32031 26726.0
    0.0000379 27193.77344 26380.75586 26351.0
    0.0000375 27188.37891 26338.38672 26681.0
    0.0000381 27182.98438 26304.85938 26223.0
    0.0000383 27177.58984 26277.89063 26128.0
    0.0000380 27172.19727 26255.89453 26333.0
    0.0000379 27166.80664 26237.74219 26363.0
    0.0000387 27161.41797 26222.59766 25857.0
    0.0000386 27156.02734 26134.10352 25916.0
    0.0000379 27150.64063 26088.99414 26409.0
    0.0000384 27145.25391 26089.75391 26054.0
    0.0000381 27139.86719 26090.48047 26213.0
    0.0000380 27134.48242 26091.16992 26326.0
    0.0000383 27129.09961 26091.82617 26098.0
    0.0000385 27123.71680 26098.89844 25981.0
    0.0000378 27118.33594 26100.02539 26461.0
    0.0000380 27112.95508 26104.40039 26344.0
    0.0000379 27107.57617 26105.88281 26411.0
    0.0000372 27102.19922 26107.46484 26869.0
    0.0000381 27096.82227 26109.18359 26269.0
    0.0000377 27091.44531 26111.06250 26511.0
    0.0000378 27086.07227 26113.14844 26465.0
    0.0000379 27080.69727 26147.62305 26409.0
    0.0000373 27075.32617 26154.11328 26821.0
    0.0000378 27069.95508 26177.72070 26456.0
    0.0000375 27064.58398 26188.74805 26646.0
    0.0000381 27059.21484 26202.08398 26271.0
    0.0000376 27053.84570 26218.46680 26580.0
    0.0000378 27048.48047 26238.95898 26431.0
    0.0000377 27043.11523 26265.13086 26512.0
    0.0000376 27037.75000 26299.54102 26619.0
    0.0000374 27032.38477 26346.95313 26727.0
    0.0000371 27027.02344 26418.26758 26956.0
    0.0000367 27021.66211 26540.07813 27234.0
    0.0000371 27016.30078 26769.71289 26967.0
    0.0000359 27010.94336 27201.77148 27821.0
    0.0000352 27005.58398 27933.27930 28443.0
    0.0000345 27000.22656 28966.02539 29004.0
    0.0000332 26994.87109 30154.39648 30133.0
    0.0000323 26989.51758 31323.55273 30940.0
    0.0000316 26984.16211 32365.31641 31656.0
    0.0000307 26978.81055 32970.31250 32545.0
    0.0000311 26973.45898 32870.15234 32197.0
    0.0000312 26968.10742 31907.22656 32033.0
    0.0000321 26962.75977 30449.21484 31187.0
    0.0000332 26957.41211 28979.44922 30107.0
    0.0000346 26952.06445 27819.79688 28902.0
    0.0000355 26946.71875 27093.53711 28176.0
    0.0000364 26941.37305 26703.83008 27504.0
    0.0000365 26936.02930 26506.65625 27399.0
    0.0000374 26930.68750 26400.71680 26735.0
    0.0000376 26925.34570 26335.24609 26594.0
    0.0000372 26920.00586 26289.61523 26883.0
    0.0000376 26914.66602 26255.63477 26618.0
    0.0000375 26909.32617 26229.41992 26690.0
    0.0000377 26903.99023 26208.67578 26522.0
    0.0000378 26898.65430 26191.91406 26441.0
    0.0000378 26893.31836 26178.12695 26477.0
    0.0000379 26887.98633 26166.60352 26414.0
    0.0000379 26882.65234 26145.88086 26395.0
    0.0000380 26877.32031 26138.52344 26312.0
    0.0000384 26871.99023 26099.78125 26022.0
    0.0000382 26866.66016 26097.12695 26196.0
    0.0000378 26861.33203 26081.27734 26448.0
    0.0000382 26856.00586 26080.24414 26170.0
    0.0000379 26850.67969 26079.17773 26377.0
    0.0000383 26845.35352 26078.08398 26122.0
    0.0000383 26840.03125 26076.95703 26127.0
    0.0000380 26834.70898 26075.80273 26284.0
    0.0000378 26829.38672 26074.61914 26432.0
    0.0000379 26824.06641 26073.40234 26396.0
    0.0000381 26818.74609 26072.15625 26229.0
    0.0000388 26813.42773 26070.88281 25800.0
    0.0000378 26808.11133 26069.57813 26474.0
    0.0000382 26802.79492 26068.24609 26176.0
    0.0000380 26797.48047 26066.88281 26302.0
    0.0000383 26792.16602 26065.49414 26101.0
    0.0000387 26786.85156 26064.07227 25833.0
    0.0000385 26781.54102 26062.62109 25977.0
    0.0000383 26776.23047 26061.14453 26142.0
    0.0000389 26770.91992 26059.63867 25740.0
    0.0000389 26765.61328 26058.10352 25700.0
    0.0000380 26760.30469 26056.54297 26329.0
    0.0000380 26754.99805 26054.94922 26285.0
    0.0000383 26749.69336 26053.33008 26111.0
    0.0000389 26744.39063 26051.68359 25687.0
    0.0000380 26739.08594 26050.00977 26320.0
    0.0000380 26733.78516 26048.30859 26288.0
    0.0000386 26728.48438 26046.57813 25890.0
    0.0000382 26723.18359 26044.81836 26168.0
    0.0000384 26717.88672 26043.03711 26039.0
    0.0000378 26712.58984 26041.22461 26423.0
    0.0000384 26707.29297 26039.38672 26074.0
    0.0000382 26701.99609 26037.52148 26178.0
    0.0000381 26696.70313 26035.63086 26252.0
    0.0000382 26691.41016 26033.71289 26150.0
    0.0000385 26686.11719 26031.76953 26000.0
    0.0000383 26680.82813 26029.79688 26108.0
    0.0000383 26675.53711 26027.80078 26119.0
    0.0000380 26670.25000 26025.77734 26294.0
    0.0000386 26664.96094 26023.72852 25882.0
    0.0000382 26659.67578 26021.65625 26150.0
    0.0000384 26654.39063 26019.55664 26026.0
    0.0000384 26649.10547 26017.42773 26047.0
    0.0000382 26643.82227 26015.27930 26171.0
    0.0000389 26638.54102 26013.10352 25724.0
    0.0000389 26633.25977 26010.90430 25727.0
    0.0000389 26627.98047 26008.67969 25701.0
    0.0000388 26622.70117 26006.42969 25773.0
    0.0000389 26617.42383 26004.15430 25728.0
    0.0000387 26612.14648 26001.85742 25847.0
    0.0000386 26606.87109 25999.53320 25911.0
    0.0000388 26601.59766 25997.18750 25757.0
    0.0000387 26596.32422 25994.81641 25856.0
    0.0000387 26591.05273 25992.42383 25830.0
    0.0000389 26585.78125 25990.00586 25730.0
    0.0000387 26580.51172 25987.56445 25848.0
    0.0000386 26575.24414 25985.09961 25914.0
    0.0000390 26569.97461 25986.88867 25655.0
    0.0000384 26564.70898 25984.87500 26041.0
    0.0000390 26559.44336 25984.99805 25639.0
    0.0000393 26554.17773 25983.38281 25420.0
    0.0000386 26548.91602 25981.93359 25881.0
    0.0000389 26543.65430 25980.71289 25727.0
    0.0000388 26538.39258 25979.79297 25777.0
    0.0000392 26533.13281 25979.29102 25532.0
    0.0000393 26527.87500 25979.36914 25455.0
    0.0000391 26522.61523 25980.29297 25556.0
    0.0000392 26517.35938 25982.53906 25525.0
    0.0000390 26512.10352 25987.18750 25666.0
    0.0000391 26506.84961 25996.99219 25608.0
    0.0000388 26501.59570 26018.12500 25801.0
    0.0000385 26496.34375 26060.92969 25972.0
    0.0000388 26491.09375 26136.63477 25763.0
    0.0000388 26485.84375 26246.93750 25751.0
    0.0000384 26480.59375 26368.33203 26024.0
    0.0000379 26475.34570 26480.72266 26379.0
    0.0000377 26470.09961 26569.16016 26551.0
    0.0000375 26464.85352 26583.39453 26638.0
    0.0000385 26459.60938 26512.45508 25993.0
    0.0000384 26454.36523 26385.10742 26072.0
    0.0000381 26449.12500 26246.01758 26252.0
    0.0000386 26443.88281 26123.16016 25875.0
    0.0000391 26438.64453 26036.57031 25579.0
    0.0000392 26433.40430 25984.76172 25495.0
    0.0000390 26428.16602 25955.85742 25648.0
    0.0000389 26422.92969 25939.13867 25713.0
    0.0000387 26417.69336 25928.11133 25847.0
    0.0000391 26412.45898 25919.75977 25597.0
    0.0000398 26407.22656 25912.84570 25128.0
    0.0000390 26401.99414 25906.83398 25635.0
    0.0000399 26396.76172 25901.44141 25073.0
    0.0000388 26391.53320 25896.49609 25757.0
    0.0000392 26386.30273 25891.86523 25501.0
    0.0000395 26381.07617 25887.48047 25338.0
    0.0000392 26375.84766 25883.27930 25490.0
    0.0000394 26370.62109 25875.08789 25352.0
    0.0000393 26365.39844 25871.53320 25457.0
    0.0000390 26360.17383 25868.00391 25611.0
    0.0000388 26354.95313 25862.58789 25801.0
    0.0000389 26349.73047 25859.26953 25674.0
    0.0000393 26344.51172 25855.93164 25423.0
    0.0000389 26339.29297 25954.79883 25730.0
    0.0000388 26334.07422 25963.05664 25788.0
    0.0000384 26328.85547 25973.40430 26026.0
    0.0000385 26323.64063 26040.76367 26003.0
    0.0000386 26318.42578 26063.51172 25906.0
    0.0000385 26313.21289 26091.81445 25967.0
    0.0000386 26308.00000 26127.38477 25932.0
    0.0000389 26302.78906 26172.64844 25682.0
    0.0000392 26297.57813 26231.15039 25515.0
    0.0000389 26292.36914 26308.29102 25718.0
    0.0000390 26287.16211 26413.31641 25630.0
    0.0000386 26281.95313 26565.64453 25916.0
    0.0000380 26276.74805 26813.92578 26342.0
    0.0000370 26271.54297 27276.07813 27004.0
    0.0000354 26266.33984 28178.39648 28233.0
    0.0000340 26261.13672 29822.91406 29424.0
    0.0000320 26255.93555 32409.10156 31228.0
    0.0000292 26250.73633 35626.46094 34238.0
    0.0000266 26245.53711 38732.97656 37548.0
    0.0000249 26240.33789 41409.28125 40237.0
    0.0000238 26235.14063 42507.60156 42103.0
    0.0000244 26229.94531 41290.48047 41060.0
    0.0000260 26224.75000 38411.90234 38527.0
    0.0000278 26219.55664 35018.26953 35985.0
    0.0000302 26214.36328 31827.82422 33138.0
    0.0000329 26209.17188 29420.91797 30376.0
    0.0000347 26203.98242 27937.75781 28860.0
    0.0000363 26198.79297 27129.79492 27564.0
    0.0000376 26193.60352 26707.15430 26589.0
    0.0000378 26188.41797 26526.33008 26470.0
    0.0000384 26183.23047 26382.07813 26012.0
    0.0000391 26178.04688 26282.44727 25549.0
    0.0000391 26172.86328 26239.58008 25580.0
    0.0000387 26167.67969 26190.35547 25853.0
    0.0000387 26162.49805 26156.69531 25868.0
    0.0000388 26157.31836 26136.18945 25743.0
    0.0000394 26152.13867 26127.83789 25355.0
    0.0000392 26146.95898 26131.90625 25513.0
    0.0000389 26141.78320 26150.14258 25681.0
    0.0000390 26136.60742 26092.14844 25669.0
    0.0000392 26131.43164 26166.04688 25494.0
    0.0000387 26126.25781 26243.30664 25858.0
    0.0000383 26121.08594 26483.53125 26127.0
    0.0000377 26115.91406 26947.67188 26503.0
    0.0000362 26110.74414 27744.31055 27642.0
    0.0000351 26105.57422 28972.16016 28463.0
    0.0000330 26100.40430 30499.55469 30279.0
    0.0000316 26095.23828 31968.22070 31645.0
    0.0000302 26090.07227 33185.19141 33080.0
    0.0000301 26084.90820 33645.91016 33264.0
    0.0000306 26079.74219 33040.21094 32673.0
    0.0000314 26074.58008 31716.98242 31834.0
    0.0000332 26069.41992 30172.69922 30118.0
    0.0000343 26064.25781 28712.38867 29123.0
    0.0000361 26059.09766 27599.54883 27715.0
    0.0000374 26053.93945 26911.01172 26726.0
    0.0000382 26048.78125 26560.86523 26191.0
    0.0000384 26043.62695 26453.63672 26028.0
    0.0000390 26038.47070 26538.80664 25651.0
    0.0000378 26033.31836 26793.92773 26481.0
    0.0000378 26028.16406 27157.40625 26463.0
    0.0000368 26023.01367 27520.44922 27186.0
    0.0000361 26017.86133 27822.38672 27728.0
    0.0000370 26012.71094 27908.49805 27007.0
    0.0000365 26007.56445 27694.10156 27395.0
    0.0000370 26002.41602 27294.47070 27044.0
    0.0000377 25997.26953 26849.01563 26492.0
    0.0000379 25992.12500 26436.15820 26398.0
    0.0000380 25986.98047 26074.89648 26340.0
    0.0000383 25981.83789 25886.58594 26078.0
    0.0000379 25976.69531 25754.94727 26358.0
    0.0000376 25971.55664 25700.11523 26621.0
    0.0000371 25966.41406 25668.50586 26976.0
    0.0000379 25961.27734 25646.83203 26393.0
    0.0000378 25956.13867 25630.44727 26442.0
    0.0000384 25951.00195 25617.27930 26073.0
    0.0000385 25945.86719 25606.33008 25997.0
    0.0000384 25940.73438 25597.01563 26010.0
    0.0000387 25935.60156 25588.98828 25858.0
    0.0000391 25930.46875 25582.04102 25581.0
    0.0000389 25925.33789 25576.14844 25722.0
    0.0000391 25920.20703 25571.55078 25595.0
    0.0000390 25915.08008 25557.41602 25672.0
    0.0000388 25909.95117 25860.20117 25762.0
    0.0000388 25904.82617 25895.31055 25787.0
    0.0000385 25899.70117 25950.28320 25950.0
    0.0000388 25894.57617 26174.80664 25759.0
    0.0000384 25889.45313 26270.42578 26065.0
    0.0000384 25884.33008 26377.21875 26048.0
    0.0000383 25879.21094 26492.36133 26097.0
    0.0000379 25874.08984 26615.93945 26396.0
    0.0000386 25868.97070 26762.50195 25878.0
    0.0000381 25863.85352 26954.28320 26236.0
    0.0000372 25858.73633 27218.51172 26860.0
    0.0000367 25853.62109 27602.72070 27273.0
    0.0000357 25848.50781 28212.54688 28035.0
    0.0000339 25843.39453 29314.02539 29477.0
    0.0000309 25838.28125 31488.54883 32318.0
    0.0000271 25833.17188 35673.72266 36870.0
    0.0000233 25828.06055 42823.98438 42871.0
    0.0000192 25822.95117 52901.72266 52051.0
    0.0000161 25817.84570 63689.49609 61967.0
    0.0000140 25812.73828 73134.26563 71255.0
    0.0000130 25807.63281 78554.97656 77112.0
    0.0000133 25802.52930 76386.57813 74915.0
    0.0000147 25797.42578 68163.35156 68040.0
    0.0000169 25792.32227 57866.23828 59320.0
    0.0000203 25787.22266 47610.26172 49284.0
    0.0000247 25782.12109 39141.58984 40559.0
    0.0000286 25777.02344 33530.68750 34927.0
    0.0000318 25771.92578 30349.21289 31451.0
    0.0000348 25766.82813 28689.96875 28726.0
    0.0000364 25761.73438 27811.20117 27469.0
    0.0000371 25756.63867 27288.77344 26960.0
    0.0000384 25751.54492 26933.85156 26034.0
    0.0000387 25746.45313 26672.76758 25834.0
    0.0000388 25741.36133 26472.52930 25766.0
    0.0000391 25736.27148 26315.04883 25583.0
    0.0000391 25731.18359 26188.88672 25549.0
    0.0000394 25726.09570 26086.18945 25410.0
    0.0000394 25721.00781 26001.62695 25373.0
    0.0000397 25715.92383 25931.53906 25167.0
    0.0000393 25710.83789 25579.34180 25474.0
    0.0000399 25705.75391 25561.41211 25085.0
    0.0000401 25700.67188 25397.89258 24966.0
    0.0000401 25695.59180 25420.37891 24918.0
    0.0000397 25690.51172 25459.41992 25164.0
    0.0000400 25685.43164 25511.45898 25009.0
    0.0000391 25680.35547 25562.75391 25599.0
    0.0000394 25675.27734 25602.94141 25388.0
    0.0000401 25670.20117 25613.84180 24918.0
    0.0000395 25665.12695 25584.46289 25301.0
    0.0000401 25660.05273 25532.03125 24909.0
    0.0000402 25654.98047 25473.95508 24850.0
    0.0000404 25649.91016 25418.65234 24764.0
    0.0000404 25644.83789 25375.08984 24780.0
    0.0000400 25639.77148 25347.92383 24980.0
    0.0000405 25634.70313 25330.29102 24688.0
    0.0000402 25629.63672 25319.26563 24865.0
    0.0000406 25624.57031 25312.42773 24621.0
    0.0000403 25619.50586 25306.30273 24832.0
    0.0000402 25614.44141 25300.99023 24845.0
    0.0000403 25609.37891 25296.22266 24799.0
    0.0000400 25604.31836 25291.89453 24975.0
    0.0000401 25599.25781 25287.98047 24963.0
    0.0000399 25594.19922 25284.50586 25052.0
    0.0000397 25589.14063 25281.55859 25170.0
    0.0000399 25584.08398 25279.36328 25070.0
    0.0000397 25579.02734 25276.81445 25177.0
    0.0000400 25573.97266 25278.92188 25002.0
    0.0000396 25568.91992 25287.44727 25229.0
    0.0000395 25563.86719 25307.85156 25329.0
    0.0000392 25558.81445 25348.76367 25497.0
    0.0000387 25553.76563 25410.59375 25853.0
    0.0000393 25548.71680 25479.80078 25461.0
    0.0000384 25543.66797 25539.45898 26055.0
    0.0000388 25538.62109 25571.87695 25780.0
    0.0000383 25533.57422 25554.09375 26097.0
    0.0000383 25528.52930 25496.47852 26094.0
    0.0000386 25523.48633 25426.62891 25932.0
    0.0000380 25518.44336 25356.47656 26311.0
    0.0000376 25513.40234 25296.53711 26596.0
    0.0000388 25508.36133 26065.64844 25779.0
    0.0000386 25503.32227 26133.04883 25900.0
    0.0000385 25498.28320 26227.81055 25985.0
    0.0000388 25493.24805 26762.07227 25797.0
    0.0000382 25488.21094 26960.72070 26193.0
    0.0000381 25483.17578 27204.20703 26256.0
    0.0000377 25478.14258 27505.42578 26495.0
    0.0000371 25473.10938 27883.00586 26944.0
    0.0000369 25468.07813 28364.02539 27097.0
    0.0000365 25463.04883 28991.01367 27413.0
    0.0000353 25458.01953 29837.97656 28357.0
    0.0000333 25452.99023 31061.26367 30047.0
    0.0000310 25447.96289 33031.20703 32213.0
    0.0000273 25442.93555 36567.85938 36580.0
    0.0000226 25437.91211 43151.93359 44258.0
    0.0000177 25432.88867 54716.98047 56350.0
    0.0000136 25427.86523 72585.82031 73590.0
    0.0000106 25422.84375 94957.46875 94250.0
    8.88e-6 25417.82422 114848.48438 112630.0
    7.96e-6 25412.80273 127281.79688 125598.0
    7.92e-6 25407.78516 129278.46875 126257.0
    8.65e-6 25402.76758 117662.78125 115559.0
    9.92e-6 25397.75195 99572.96875 100820.0
    0.0000121 25392.73633 80544.44531 82756.0
    0.0000153 25387.72266 62601.74219 65324.0
    0.0000196 25382.70898 48894.17969 51112.0
    0.0000238 25377.69922 40060.92969 41931.0
    0.0000284 25372.68750 34912.53125 35253.0
    0.0000316 25367.67773 32036.53711 31654.0
    0.0000336 25362.66992 30372.30859 29748.0
    0.0000351 25357.66211 29310.54297 28503.0
    0.0000362 25352.65625 28563.35352 27651.0
    0.0000366 25347.65234 28002.67578 27297.0
    0.0000372 25342.64648 27566.86914 26900.0
    0.0000371 25337.64453 27220.40430 26939.0
    0.0000377 25332.64258 26940.03125 26516.0
    0.0000376 25327.64063 26709.74219 26564.0
    0.0000382 25322.64258 26689.73242 26211.0
    0.0000381 25317.64453 25770.42969 26258.0
    0.0000391 25312.64648 25731.46289 25602.0
    0.0000389 25307.65039 25792.75977 25732.0
    0.0000387 25302.65625 25411.55469 25831.0
    0.0000393 25297.66016 25461.23828 25471.0
    0.0000389 25292.66797 25523.35156 25731.0
    0.0000391 25287.67578 25602.11719 25585.0
    0.0000393 25282.68555 25703.66602 25428.0
    0.0000393 25277.69727 25837.63477 25436.0
    0.0000386 25272.70703 26021.59180 25895.0
    0.0000382 25267.71875 26294.92383 26164.0
    0.0000368 25262.73438 26816.04492 27187.0
    0.0000353 25257.74805 27693.87109 28350.0
    0.0000327 25252.76367 29380.91992 30537.0
    0.0000299 25247.78125 32407.05664 33451.0
    0.0000263 25242.79883 36988.35547 38027.0
    0.0000234 25237.81836 42519.11328 42746.0
    0.0000211 25232.83984 47545.46875 47419.0
    0.0000200 25227.85938 50820.30469 50086.0
    0.0000207 25222.88281 50819.48047 48339.0
    0.0000215 25217.90625 47630.61719 46551.0
    0.0000232 25212.92969 43186.00000 43015.0
    0.0000257 25207.95703 38485.04688 38937.0
    0.0000286 25202.98242 34174.06641 34953.0
    0.0000310 25198.01172 31077.54883 32256.0
    0.0000329 25193.04102 29452.33398 30434.0
    0.0000333 25188.07031 29157.82617 30064.0
    0.0000328 25183.10156 29969.65430 30523.0
    0.0000314 25178.13477 31546.60742 31827.0
    0.0000297 25173.16797 33191.90625 33681.0
    0.0000292 25168.20313 34252.11719 34272.0
    0.0000293 25163.23828 34466.98828 34167.0
    0.0000302 25158.27539 33541.07813 33147.0
    0.0000315 25153.31250 31965.29688 31793.0
    0.0000332 25148.35156 30295.25781 30163.0
    0.0000346 25143.39258 28672.55664 28901.0
    0.0000364 25138.43359 27367.93750 27509.0
    0.0000381 25133.47656 26352.74414 26253.0
    0.0000392 25128.51953 25853.90039 25531.0
    0.0000395 25123.56250 25578.48438 25304.0
    0.0000403 25118.60938 25350.57422 24816.0
    0.0000399 25113.65625 25260.44531 25059.0
    0.0000402 25108.70313 25198.45703 24861.0
    0.0000403 25103.75391 25152.65820 24807.0
    0.0000403 25098.80273 25117.64258 24837.0
    0.0000401 25093.85352 25090.47656 24939.0
    0.0000405 25088.90625 25069.35156 24681.0
    0.0000406 25083.95898 25053.07813 24657.0
    0.0000400 25079.01367 25040.91992 25008.0
    0.0000407 25074.07031 24972.41016 24542.0
    0.0000401 25069.12500 24973.30469 24946.0
    0.0000403 25064.18555 24977.06641 24837.0
    0.0000401 25059.24219 24954.58789 24935.0
    0.0000400 25054.30273 24968.98047 25023.0
    0.0000398 25049.36523 24988.90234 25100.0
    0.0000395 25044.42578 25017.46289 25327.0
    0.0000390 25039.49023 25061.50391 25616.0
    0.0000385 25034.55469 25407.65625 25974.0
    0.0000387 25029.61914 25578.00977 25872.0
    0.0000384 25024.68555 25871.28320 26041.0
    0.0000371 25019.75391 26484.73633 26943.0
    0.0000366 25014.82227 27193.53711 27315.0
    0.0000361 25009.89258 28024.09570 27706.0
    0.0000351 25004.96484 28733.52734 28500.0
    0.0000346 25000.03516 29176.69336 28927.0
    0.0000337 24995.10938 29266.32617 29661.0
    0.0000338 24990.18359 29037.16602 29569.0
    0.0000337 24985.25977 28738.77148 29688.0
    0.0000334 24980.33398 28540.92969 29937.0
    0.0000328 24975.41211 28647.30664 30460.0
    0.0000323 24970.49219 29468.69531 30978.0
    0.0000305 24965.57031 31685.64648 32797.0
    0.0000268 24960.65234 35908.16016 37269.0
    0.0000230 24955.73242 42693.12891 43447.0
    0.0000196 24950.81836 51297.76563 50989.0
    0.0000174 24945.90234 58820.77344 57379.0
    0.0000162 24940.98633 63085.48047 61590.0
    0.0000163 24936.07422 63027.92578 61415.0
    0.0000173 24931.16016 58474.23438 57802.0
    0.0000193 24926.25000 51980.65625 51873.0
    0.0000218 24921.33984 45173.92969 45947.0
    0.0000253 24916.42969 38658.21484 39505.0
    0.0000292 24911.52148 33609.66797 34303.0
    0.0000329 24906.61523 30355.84961 30373.0
    0.0000349 24901.70898 28505.07227 28690.0
    0.0000372 24896.80469 27529.14063 26860.0
    0.0000375 24891.90234 27018.57617 26656.0
    0.0000379 24886.99805 26742.08398 26392.0
    0.0000389 24882.09766 26599.28320 25730.0
    0.0000384 24877.19727 26557.73242 26014.0
    0.0000380 24872.29883 26608.86328 26313.0
    0.0000378 24867.39844 26830.51563 26474.0
    0.0000370 24862.50195 27437.71680 26997.0
    0.0000356 24857.60742 28409.33789 28088.0
    0.0000330 24852.71094 30156.37305 30328.0
    0.0000304 24847.81836 32606.78516 32842.0
    0.0000277 24842.92578 36019.75391 36161.0
    0.0000257 24838.03320 39252.09766 38870.0
    0.0000245 24833.14453 41157.70313 40873.0
    0.0000243 24828.25391 41576.12500 41233.0
    0.0000250 24823.36523 40220.45703 39990.0
    0.0000267 24818.47852 37857.64453 37510.0
    0.0000285 24813.59180 35418.70313 35043.0
    0.0000308 24808.70898 32855.75391 32452.0
    0.0000322 24803.82422 30846.51953 31016.0
    0.0000338 24798.94141 29878.23828 29579.0
    0.0000333 24794.06055 29961.01953 30071.0
    0.0000318 24789.17969 31339.54492 31476.0
    0.0000293 24784.30078 34070.14844 34110.0
    0.0000269 24779.42188 37697.47266 37228.0
    0.0000252 24774.54492 40925.20703 39637.0
    0.0000240 24769.66992 42744.33984 41653.0
    0.0000239 24764.79492 42733.75391 41905.0
    0.0000249 24759.92188 41028.70313 40212.0
    0.0000260 24755.04688 38798.56250 38522.0
    0.0000268 24750.17578 36777.56250 37357.0
    0.0000275 24745.30664 35604.69141 36421.0
    0.0000264 24740.43555 36322.37500 37939.0
    0.0000246 24735.56836 39516.20313 40675.0
    0.0000218 24730.70117 44917.44141 45952.0
    0.0000194 24725.83398 50822.75391 51450.0
    0.0000184 24720.97070 54922.25000 54444.0
    0.0000180 24716.10547 56074.70703 55543.0
    0.0000187 24711.24219 53875.65234 53431.0
    0.0000201 24706.38086 49407.87500 49758.0
    0.0000219 24701.52148 44338.30859 45699.0
    0.0000252 24696.66016 39164.92188 39729.0
    0.0000284 24691.80273 34655.83203 35191.0
    0.0000311 24686.94531 31478.64844 32116.0
    0.0000327 24682.08984 29770.29102 30623.0
    0.0000333 24677.23438 29144.18555 30072.0
    0.0000335 24672.37891 29496.47266 29857.0
    0.0000326 24667.52734 30244.29297 30652.0
    0.0000318 24662.67578 30829.73047 31453.0
    0.0000316 24657.82422 30976.68945 31629.0
    0.0000320 24652.97461 30536.38281 31268.0
    0.0000329 24648.12695 30435.20898 30438.0
    0.0000336 24643.27930 29546.80469 29734.0
    0.0000343 24638.43359 28661.65430 29194.0
    0.0000349 24633.58789 28240.98633 28619.0
    0.0000358 24628.74414 27748.51563 27898.0
    0.0000365 24623.90234 27532.89258 27380.0
    0.0000372 24619.05859 27546.62109 26883.0
    0.0000365 24614.21875 27739.15820 27396.0
    0.0000370 24609.37891 28085.68750 27019.0
    0.0000365 24604.54102 28598.56445 27411.0
    0.0000352 24599.70313 29338.40820 28373.0
    0.0000337 24594.86719 30415.41016 29686.0
    0.0000308 24590.03125 32290.97852 32442.0
    0.0000274 24585.19727 35703.37500 36448.0
    0.0000228 24580.36523 41845.23438 43922.0
    0.0000181 24575.53125 52697.63672 55208.0
    0.0000141 24570.70117 69074.17969 70873.0
    0.0000111 24565.87305 89164.10156 89736.0
    9.11e-6 24561.04297 106861.78125 109790.0
    8.32e-6 24556.21680 116456.33594 120257.0
    8.77e-6 24551.39063 115805.53906 113983.0
    9.87e-6 24546.56445 106049.44531 101328.0
    0.0000110 24541.74023 91979.55469 90696.0
    0.0000131 24536.91602 76615.76563 76505.0
    0.0000166 24532.09375 61281.84375 60242.0
    0.0000211 24527.27344 48625.15234 47454.0
    0.0000254 24522.45508 39920.07031 39310.0
    0.0000289 24517.63477 34635.17578 34559.0
    0.0000315 24512.81836 31679.96289 31725.0
    0.0000336 24508.00195 30053.01172 29731.0
    0.0000348 24503.18555 29070.17773 28702.0
    0.0000360 24498.37109 28373.43945 27760.0
    0.0000360 24493.55859 27803.69727 27742.0
    0.0000366 24488.74609 27650.01367 27297.0
    0.0000366 24483.93555 27268.85547 27294.0
    0.0000367 24479.12500 26952.93555 27236.0
    0.0000372 24474.31641 26861.82227 26864.0
    0.0000368 24469.50977 26682.28516 27201.0
    0.0000367 24464.70313 25882.73828 27214.0
    0.0000365 24459.89648 25920.44141 27374.0
    0.0000366 24455.09375 26001.84375 27346.0
    0.0000361 24450.28906 25784.83594 27733.0
    0.0000363 24445.48633 26885.61328 27531.0
    0.0000355 24440.68750 27345.38477 28167.0
    0.0000348 24435.88672 28021.21875 28755.0
    0.0000339 24431.08789 28964.82227 29507.0
    0.0000315 24426.29102 31044.89844 31701.0
    0.0000285 24421.49219 33953.10156 35146.0
    0.0000248 24416.69922 38878.04688 40257.0
    0.0000211 24411.90430 46235.10156 47449.0
    0.0000176 24407.10938 55433.39844 56853.0
    0.0000155 24402.31836 63929.67969 64326.0
    0.0000149 24397.52734 69124.26563 67242.0
    0.0000150 24392.73633 70162.86719 66679.0
    0.0000153 24387.94727 67853.89844 65347.0
    0.0000155 24383.16016 64826.60938 64564.0
    0.0000156 24378.37305 63669.29688 63952.0
    0.0000146 24373.58789 67254.57813 68296.0
    0.0000123 24368.80273 79443.39844 81145.0
    9.77e-6 24364.01953 102028.23438 102309.0
    7.77e-6 24359.23828 130417.46094 128677.0
    6.31e-6 24354.45703 153165.98438 158358.0
    6.02e-6 24349.67773 162357.42188 166076.0
    6.68e-6 24344.89844 156012.00000 149667.0
    7.44e-6 24340.11914 139180.68750 134331.0
    8.23e-6 24335.34180 118714.42969 121498.0
    0.0000102 24330.56836 97320.67188 98248.0
    0.0000131 24325.79297 77216.36719 76278.0
    0.0000160 24321.01953 62629.95313 62529.0
    0.0000182 24316.24805 54635.02734 54982.0
    0.0000195 24311.47461 51193.20313 51411.0
    0.0000204 24306.70508 49224.34375 49055.0
    0.0000212 24301.93750 47476.17969 47179.0
    0.0000226 24297.16797 44925.92188 44256.0
    0.0000237 24292.40234 41691.68750 42225.0
    0.0000258 24287.63672 38440.51172 38793.0
    0.0000276 24282.87109 35193.73438 36199.0
    0.0000304 24278.10742 32342.04102 32915.0
    0.0000325 24273.34570 30158.60156 30801.0
    0.0000346 24268.58398 28649.90820 28872.0
    0.0000358 24263.82422 27667.44727 27944.0
    0.0000372 24259.06445 26165.88672 26901.0
    0.0000376 24254.30664 25819.67188 26577.0
    0.0000384 24249.55078 25580.79102 26050.0
    0.0000386 24244.79297 25402.94531 25900.0
    0.0000386 24240.03906 25263.29492 25909.0
    0.0000388 24235.28711 25150.03516 25790.0
    0.0000395 24230.53320 25056.25586 25295.0
    0.0000397 24225.78125 24977.42969 25172.0
    0.0000395 24221.03320 24910.37305 25295.0
    0.0000397 24216.28320 24852.67773 25159.0
    0.0000400 24211.53320 24802.56836 24971.0
    0.0000402 24206.78711 24758.68359 24866.0
    0.0000401 24202.04102 24719.93164 24936.0
    0.0000403 24197.29492 24727.12891 24796.0
    0.0000402 24192.55273 24700.91406 24890.0
    0.0000405 24187.81055 24678.58203 24677.0
    0.0000400 24183.06836 24427.59375 24996.0
    0.0000402 24178.33008 24448.91211 24877.0
    0.0000405 24173.58789 24453.08203 24699.0
    0.0000404 24168.85156 24460.31250 24745.0
    0.0000399 24164.11328 24423.45898 25071.0
    0.0000399 24159.37891 24442.64063 25043.0
    0.0000404 24154.64453 24467.92188 24768.0
    0.0000398 24149.91016 24501.99414 25098.0
    0.0000397 24145.17578 24551.25586 25207.0
    0.0000392 24140.44531 24625.59375 25505.0
    0.0000382 24135.71484 24755.89453 26174.0
    0.0000376 24130.98633 25006.10352 26617.0
    0.0000366 24126.25781 25483.25977 27292.0
    0.0000357 24121.52930 26305.40430 28039.0
    0.0000346 24116.80273 27510.68359 28919.0
    0.0000337 24112.08008 28888.49219 29661.0
    0.0000334 24107.35547 29942.77344 29977.0
    0.0000333 24102.63281 30328.19141 30016.0
    0.0000343 24097.91211 30012.08398 29170.0
    0.0000344 24093.19141 29280.40039 29061.0
    0.0000354 24088.47070 28473.58594 28261.0
    0.0000361 24083.75391 27514.81836 27714.0
    0.0000373 24079.03711 26555.07617 26783.0
    0.0000388 24074.32031 25817.89648 25782.0
    0.0000387 24069.60547 25308.41992 25822.0
    0.0000393 24064.89063 25024.56836 25458.0
    0.0000398 24060.17773 24955.35547 25127.0
    0.0000399 24055.46680 24962.20508 25038.0
    0.0000404 24050.75586 24947.90234 24775.0
    0.0000405 24046.04688 24944.11914 24678.0
    0.0000409 24041.33789 24982.32227 24470.0
    0.0000397 24036.63086 25032.39844 25160.0
    0.0000397 24031.92578 25071.80469 25171.0
    0.0000404 24027.21875 25132.08008 24781.0
    0.0000401 24022.51563 25221.91602 24916.0
    0.0000396 24017.81250 25351.70703 25264.0
    0.0000395 24013.11133 25493.69727 25329.0
    0.0000393 24008.41016 25754.95703 25447.0
    0.0000385 24003.71094 26138.04883 25957.0
    0.0000370 23999.01172 26732.28516 27003.0
    0.0000345 23994.31445 27814.20508 29012.0
    0.0000317 23989.61914 29760.17188 31521.0
    0.0000275 23984.92383 33073.67578 36359.0
    0.0000239 23980.22852 38033.67188 41909.0
    0.0000208 23975.53711 44641.47656 48069.0
    0.0000188 23970.84570 51733.20703 53284.0
    0.0000179 23966.15430 55755.42969 55761.0
    0.0000180 23961.46484 55582.43359 55622.0
    0.0000191 23956.77539 53160.21875 52482.0
    0.0000205 23952.08789 49652.88281 48825.0
    0.0000229 23947.40234 45008.75391 43689.0
    0.0000256 23942.71680 39857.11328 39046.0
    0.0000288 23938.03320 35120.67969 34716.0
    0.0000322 23933.34961 31443.20313 31102.0
    0.0000352 23928.66797 28960.20508 28392.0
    0.0000371 23923.98633 27423.01367 26989.0
    0.0000387 23919.30664 26517.57422 25873.0
    0.0000392 23914.62891 25996.03906 25496.0
    0.0000395 23909.95117 25860.69531 25337.0
    0.0000392 23905.27539 25672.84180 25510.0
    0.0000399 23900.59961 25574.43164 25073.0
    0.0000393 23895.92578 25649.06250 25437.0
    0.0000391 23891.25195 25773.18945 25546.0
    0.0000387 23886.58008 26110.71875 25843.0
    0.0000372 23881.91016 26751.22461 26863.0
    0.0000361 23877.24023 27708.39453 27712.0
    0.0000350 23872.57031 28785.90625 28591.0
    0.0000340 23867.90430 29575.87695 29375.0
    0.0000335 23863.23633 29824.60938 29826.0
    0.0000340 23858.57227 29571.75391 29399.0
    0.0000343 23853.90820 29107.84961 29129.0
    0.0000352 23849.24414 28614.42188 28436.0
    0.0000361 23844.58203 28131.59570 27714.0
    0.0000363 23839.92188 27657.16602 27569.0
    0.0000368 23835.26172 27487.47656 27143.0
    0.0000370 23830.60352 27560.97656 27032.0
    0.0000364 23825.94531 27698.54102 27502.0
    0.0000362 23821.28906 28166.09375 27637.0
    0.0000348 23816.63281 29009.14453 28719.0
    0.0000325 23811.97852 30588.66016 30745.0
    0.0000300 23807.32617 33387.33594 33304.0
    0.0000260 23802.67383 37862.24609 38392.0
    0.0000221 23798.02344 44114.00000 45291.0
    0.0000192 23793.37305 51248.92969 52172.0
    0.0000182 23788.72266 56609.90234 54876.0
    0.0000179 23784.07617 57439.75000 55995.0
    0.0000184 23779.42969 54832.48438 54205.0
    0.0000194 23774.78516 51430.53125 51632.0
    0.0000211 23770.14063 47428.25000 47291.0
    0.0000235 23765.49609 42344.46094 42472.0
    0.0000268 23760.85547 37165.82422 37373.0
    0.0000299 23756.21289 32983.17969 33467.0
    0.0000327 23751.57422 30032.76758 30572.0
    0.0000350 23746.93555 28132.95313 28580.0
    0.0000369 23742.29688 26974.75000 27105.0
    0.0000379 23737.66016 26262.74414 26376.0
    0.0000383 23733.02539 25814.33398 26103.0
    0.0000389 23728.39063 25701.99414 25703.0
    0.0000386 23723.75586 25490.32422 25881.0
    0.0000394 23719.12500 25336.56641 25407.0
    0.0000390 23714.49414 25230.93164 25643.0
    0.0000387 23709.86133 25273.41016 25812.0
    0.0000388 23705.23438 25277.45508 25745.0
    0.0000384 23700.60547 25337.60547 26016.0
    0.0000379 23695.98047 25438.06055 26416.0
    0.0000378 23691.35352 25535.20313 26489.0
    0.0000374 23686.72852 26365.56445 26772.0
    0.0000368 23682.10547 26489.45117 27183.0
    0.0000367 23677.48438 26571.23242 27277.0
    0.0000361 23672.86328 26679.66406 27694.0
    0.0000359 23668.24219 27222.15430 27872.0
    0.0000359 23663.62305 27301.29688 27871.0
    0.0000358 23659.00391 27644.63867 27965.0
    0.0000356 23654.38867 28114.39258 28052.0
    0.0000350 23649.77344 28657.14063 28602.0
    0.0000343 23645.15820 29529.32031 29133.0
    0.0000326 23640.54492 30939.77344 30690.0
    0.0000309 23635.93359 32828.03516 32367.0
    0.0000277 23631.32031 35946.44922 36153.0
    0.0000236 23626.71094 41400.51563 42294.0
    0.0000191 23622.10156 50609.25781 52261.0
    0.0000148 23617.49219 65040.69922 67775.0
    0.0000113 23612.88672 84919.67188 88238.0
    9.07e-6 23608.28125 107526.64063 110232.0
    8.02e-6 23603.67578 127159.72656 124639.0
    7.80e-6 23599.07227 136547.70313 128160.0
    7.79e-6 23594.47070 133220.53125 128445.0
    7.90e-6 23589.86914 123781.41406 126611.0
    8.65e-6 23585.26953 113735.05469 115617.0
    9.68e-6 23580.66992 103325.92188 103343.0
    0.0000104 23576.07031 93136.57031 95712.0
    0.0000111 23571.47461 86166.91406 89877.0
    0.0000120 23566.87891 82787.71094 83371.0
    0.0000125 23562.28320 80436.41406 80145.0
    0.0000128 23557.69141 77585.46875 78087.0
    0.0000135 23553.09766 74032.82031 74251.0
    0.0000146 23548.50586 69046.07031 68649.0
    0.0000163 23543.91602 62287.31641 61396.0
    0.0000182 23539.32617 54942.32031 55062.0
    0.0000204 23534.73828 48049.36719 48927.0
    0.0000235 23530.15234 41924.37109 42571.0
    0.0000269 23525.56445 36875.26953 37181.0
    0.0000294 23520.98047 33167.41016 34000.0
    0.0000320 23516.39648 30806.17773 31256.0
    0.0000336 23511.81445 30066.84766 29794.0
    0.0000348 23507.23242 29150.06250 28701.0
    0.0000357 23502.65234 28588.75195 27992.0
    0.0000367 23498.07227 28309.17773 27282.0
    0.0000363 23493.49414 28540.21289 27523.0
    0.0000364 23488.91797 28504.43750 27466.0
    0.0000361 23484.34180 28377.09961 27710.0
    0.0000365 23479.76758 28585.20898 27393.0
    0.0000360 23475.19336 28925.84180 27799.0
    0.0000362 23470.61914 29431.69922 27642.0
    0.0000344 23466.04883 30065.11328 29095.0
    0.0000340 23461.47852 31166.76563 29444.0
    0.0000321 23456.90820 32937.19531 31170.0
    0.0000282 23452.34180 36053.98047 35516.0
    0.0000236 23447.77344 41788.76953 42297.0
    0.0000184 23443.20703 51638.51563 54327.0
    0.0000136 23438.64258 68114.00000 73426.0
    0.0000104 23434.07813 90981.99219 96469.0
    8.33e-6 23429.51563 116453.71875 119977.0
    7.32e-6 23424.95508 135976.70313 136673.0
    7.08e-6 23420.39258 143109.59375 141335.0
    7.51e-6 23415.83398 137549.06250 133136.0
    8.09e-6 23411.27539 125352.67969 123633.0
    8.87e-6 23406.71875 111040.53125 112798.0
    0.0000106 23402.16211 94788.91406 94070.0
    0.0000134 23397.60742 77019.35156 74715.0
    0.0000167 23393.05273 60518.19922 59713.0
    0.0000209 23388.50000 47851.20703 47828.0
    0.0000253 23383.94922 39387.66797 39519.0
    0.0000292 23379.39844 34255.85547 34191.0
    0.0000326 23374.84961 31290.63477 30656.0
    0.0000342 23370.30078 29541.25586 29265.0
    0.0000356 23365.75195 28421.20313 28095.0
    0.0000364 23361.20703 27632.32031 27474.0
    0.0000372 23356.66211 27036.37109 26875.0
    0.0000378 23352.11719 26567.91602 26421.0
    0.0000381 23347.57422 26190.91602 26222.0
    0.0000387 23343.03320 25883.09375 25829.0
    0.0000396 23338.49219 25493.66797 25227.0
    0.0000402 23333.95313 24431.07813 24858.0
    0.0000404 23329.41406 24340.80469 24773.0
    0.0000407 23324.87695 24191.96680 24575.0
    0.0000408 23320.33984 24133.83984 24514.0
    0.0000412 23315.80469 23660.10938 24279.0
    0.0000409 23311.27148 23656.15625 24433.0
    0.0000411 23306.73828 23652.27148 24321.0
    0.0000412 23302.20703 23652.98438 24285.0
    0.0000414 23297.67578 23649.72461 24181.0
    0.0000408 23293.14648 23646.76953 24519.0
    0.0000409 23288.61719 23644.37500 24450.0
    0.0000417 23284.08984 23645.30273 24006.0
    0.0000418 23279.56445 23646.15820 23918.0
    0.0000420 23275.03711 23650.25000 23818.0
    0.0000416 23270.51367 23658.62109 24060.0
    0.0000417 23265.99023 23671.15625 23985.0
    0.0000413 23261.46875 23685.07422 24223.0
    0.0000416 23256.94922 23693.65234 24013.0
    0.0000414 23252.42773 23691.52734 24130.0
    0.0000416 23247.91016 23682.97852 24049.0
    0.0000417 23243.39258 23674.49023 23966.0
    0.0000413 23238.87500 23666.86914 24193.0
    0.0000420 23234.35938 23658.73242 23808.0
    0.0000416 23229.84570 23652.24023 24036.0
    0.0000421 23225.33203 23650.49414 23743.0
    0.0000419 23220.82031 23654.46875 23868.0
    0.0000417 23216.31055 23664.55664 23985.0
    0.0000417 23211.80078 23684.33984 23988.0
    0.0000414 23207.29102 23722.87109 24162.0
    0.0000415 23202.78516 23792.61523 24106.0
    0.0000415 23198.27734 23902.32031 24095.0
    0.0000414 23193.77148 24048.01172 24160.0
    0.0000409 23189.26758 24199.44531 24465.0
    0.0000412 23184.76563 24290.78320 24269.0
    0.0000409 23180.26172 24277.07617 24425.0
    0.0000411 23175.76172 24202.97656 24303.0
    0.0000411 23171.26172 24122.99219 24314.0
    0.0000413 23166.76172 24038.47266 24186.0
    0.0000410 23162.26563 23929.88477 24394.0
    0.0000417 23157.76758 23812.59570 24008.0
    0.0000412 23153.27344 23711.54297 24265.0
    0.0000414 23148.77930 23636.62695 24166.0
    0.0000416 23144.28516 23585.63867 24044.0
    0.0000417 23139.79297 23771.49414 23965.0
    0.0000415 23135.30273 23774.23438 24069.0
    0.0000417 23130.81250 23787.70117 23954.0
    0.0000414 23126.32227 23809.97852 24135.0
    0.0000411 23121.83594 23948.97656 24348.0
    0.0000417 23117.34766 24001.82227 23978.0
    0.0000410 23112.86328 24068.81445 24408.0
    0.0000415 23108.37891 24153.90039 24082.0
    0.0000412 23103.89453 24262.87109 24257.0
    0.0000411 23099.41406 24404.73438 24312.0
    0.0000405 23094.93164 24595.83203 24709.0
    0.0000404 23090.45313 24870.66992 24768.0
    0.0000396 23085.97461 25309.09961 25224.0
    0.0000376 23081.49609 26084.79102 26629.0
    0.0000363 23077.01758 27511.56641 27553.0
    0.0000329 23072.54297 30010.72852 30417.0
    0.0000284 23068.06836 33969.00781 35169.0
    0.0000254 23063.59570 39154.75781 39390.0
    0.0000229 23059.12305 44593.11328 43626.0
    0.0000212 23054.65039 47764.37891 47080.0
    0.0000210 23050.18164 47263.23438 47571.0
    0.0000218 23045.71289 44869.52344 45873.0
    0.0000226 23041.24414 42525.06250 44226.0
    0.0000242 23036.77734 40120.42188 41366.0
    0.0000264 23032.31250 36905.33203 37883.0
    0.0000285 23027.84766 33326.47266 35122.0
    0.0000312 23023.38477 30892.80469 32062.0
    0.0000338 23018.92188 28774.43555 29544.0
    0.0000358 23014.46094 27500.37109 27963.0
    0.0000369 23010.00000 26873.74219 27078.0
    0.0000370 23005.54102 27002.14258 27003.0
    0.0000367 23001.08203 27209.83594 27267.0
    0.0000360 22996.62695 27785.60156 27767.0
    0.0000346 22992.16992 28818.62305 28883.0
    0.0000328 22987.71484 30398.99219 30446.0
    0.0000308 22983.26172 32452.09570 32478.0
    0.0000289 22978.81055 34684.54688 34566.0
    0.0000278 22974.35742 36550.96875 35985.0
    0.0000261 22969.90820 37852.82031 38343.0
    0.0000247 22965.45898 40183.98438 40532.0
    0.0000221 22961.01172 44580.61719 45235.0
    0.0000192 22956.56445 51799.14063 52065.0
    0.0000157 22952.11914 61814.42969 63505.0
    0.0000133 22947.67188 73950.39844 75063.0
    0.0000118 22943.23047 85575.86719 85022.0
    0.0000109 22938.78711 92451.03125 92035.0
    0.0000107 22934.34570 91341.85938 93133.0
    0.0000116 22929.90625 85052.32813 86076.0
    0.0000128 22925.46484 77956.89844 78161.0
    0.0000143 22921.02734 70846.28906 70051.0
    0.0000159 22916.59180 62316.28906 62958.0
    0.0000186 22912.15430 52903.37109 53687.0
    0.0000223 22907.72070 44637.47656 44918.0
    0.0000261 22903.28711 38396.82422 38285.0
    0.0000296 22898.85352 34059.39844 33732.0
    0.0000324 22894.42383 31191.28711 30821.0
    0.0000347 22889.99219 29375.23047 28799.0
    0.0000360 22885.56250 28199.00195 27802.0
    0.0000376 22881.13477 27344.52539 26617.0
    0.0000385 22876.70703 26640.84766 25992.0
    0.0000388 22872.28125 26062.18945 25795.0
    0.0000395 22867.85742 25630.32813 25328.0
    0.0000402 22863.43359 25280.85938 24877.0
    0.0000411 22859.00977 25022.38867 24360.0
    0.0000405 22854.58984 24840.43164 24693.0
    0.0000408 22850.16797 24739.14258 24512.0
    0.0000411 22845.74805 24703.72461 24349.0
    0.0000413 22841.33203 24774.42383 24192.0
    0.0000406 22836.91406 24980.54492 24647.0
    0.0000405 22832.49805 25321.92578 24695.0
    0.0000402 22828.08203 25648.93359 24879.0
    0.0000403 22823.66992 25943.43750 24811.0
    0.0000399 22819.25586 25954.21680 25039.0
    0.0000398 22814.84375 25788.82617 25147.0
    0.0000399 22810.43359 25172.94531 25054.0
    0.0000398 22806.02344 25251.18750 25116.0
    0.0000395 22801.61719 25455.32031 25312.0
    0.0000386 22797.20703 25820.17773 25902.0
    0.0000381 22792.80273 26363.74414 26217.0
    0.0000375 22788.39844 26907.09570 26637.0
    0.0000370 22783.99414 27100.59375 27018.0
    0.0000369 22779.59180 26829.20117 27096.0
    0.0000374 22775.18945 26383.08398 26723.0
    0.0000374 22770.78711 25992.71484 26755.0
    0.0000385 22766.38867 25604.96484 26006.0
    0.0000393 22761.99023 25103.20313 25467.0
    0.0000398 22757.59375 24549.27539 25142.0
    0.0000407 22753.19727 24070.44336 24546.0
    0.0000417 22748.80273 23720.14453 23981.0
    0.0000427 22744.40820 23493.05664 23434.0
    0.0000424 22740.01563 23340.18555 23582.0
    0.0000428 22735.62305 23261.80664 23355.0
    0.0000430 22731.23242 23213.29492 23273.0
    0.0000431 22726.84375 23217.68555 23182.0
    0.0000431 22722.45508 23196.45703 23205.0
    0.0000433 22718.06641 23186.58789 23096.0
    0.0000429 22713.68164 23178.70508 23299.0
    0.0000428 22709.29688 23194.31641 23390.0
    0.0000433 22704.91211 23196.48438 23103.0
    0.0000425 22700.52930 23193.36523 23554.0
    0.0000426 22696.14648 23240.87695 23491.0
    0.0000426 22691.76563 23333.67383 23462.0
    0.0000419 22687.38672 23805.15430 23839.0
    0.0000418 22683.00781 24089.07617 23915.0
    0.0000408 22678.63086 24440.66797 24509.0
    0.0000408 22674.25391 24706.73047 24484.0
    0.0000400 22669.87891 24993.74219 24975.0
    0.0000405 22665.50586 25050.43945 24695.0
    0.0000405 22661.13086 25105.54297 24692.0
    0.0000402 22656.75977 25197.49414 24849.0
    0.0000400 22652.38867 25337.91016 24980.0
    0.0000398 22648.01953 25529.29883 25143.0
    0.0000399 22643.65039 25840.39453 25088.0
    0.0000393 22639.28320 26409.66211 25439.0
    0.0000378 22634.91797 27456.61328 26466.0
    0.0000346 22630.55078 29335.74219 28861.0
    0.0000310 22626.18750 32552.79688 32288.0
    0.0000262 22621.82422 37639.71484 38163.0
    0.0000214 22617.46094 44806.98438 46827.0
    0.0000183 22613.10156 53374.73828 54517.0
    0.0000164 22608.74219 61225.84375 61042.0
    0.0000157 22604.38281 65335.34375 63686.0
    0.0000158 22600.02539 64668.44141 63388.0
    0.0000164 22595.66797 61381.91016 60791.0
    0.0000174 22591.31250 57516.79688 57568.0
    0.0000188 22586.95898 53294.93750 53281.0
    0.0000208 22582.60547 48089.90234 47963.0
    0.0000239 22578.25391 42289.70313 41822.0
    0.0000275 22573.90234 36890.16797 36382.0
    0.0000305 22569.55273 32545.97656 32814.0
    0.0000338 22565.20313 29446.57422 29568.0
    0.0000363 22560.85547 27426.51953 27534.0
    0.0000376 22556.50977 26170.69727 26595.0
    0.0000398 22552.16406 25397.94922 25149.0
    0.0000410 22547.82031 24900.59961 24414.0
    0.0000409 22543.47656 24558.76172 24464.0
    0.0000419 22539.13477 24307.92578 23878.0
    0.0000415 22534.79297 24118.73828 24079.0
    0.0000420 22530.45313 23973.73438 23820.0
    0.0000425 22526.11523 23865.87500 23550.0
    0.0000425 22521.77734 23796.47070 23517.0
    0.0000417 22517.43945 23780.00195 23955.0
    0.0000414 22513.10547 23849.62305 24178.0
    0.0000411 22508.76953 24058.83203 24349.0
    0.0000404 22504.43750 24458.79297 24728.0
    0.0000398 22500.10547 25049.30078 25114.0
    0.0000384 22495.77344 25674.37891 26024.0
    0.0000374 22491.44336 26154.47461 26737.0
    0.0000380 22487.11523 26220.05469 26298.0
    0.0000387 22482.78711 25948.69727 25867.0
    0.0000389 22478.46094 25562.49023 25714.0
    0.0000394 22474.13477 25243.76172 25354.0
    0.0000398 22469.81055 24668.73438 25142.0
    0.0000412 22465.48633 24277.11914 24276.0
    0.0000418 22461.16406 23847.98242 23934.0
    0.0000427 22456.84375 23473.72070 23430.0
    0.0000428 22452.52344 23196.85352 23372.0
    0.0000426 22448.20508 23015.13281 23456.0
    0.0000432 22443.88477 22906.16992 23157.0
    0.0000431 22439.57031 22841.91016 23200.0
    0.0000434 22435.25391 22798.98047 23055.0
    0.0000436 22430.93945 22764.29688 22916.0
    0.0000432 22426.62695 22734.49023 23125.0
    0.0000437 22422.31445 22709.47070 22867.0
    0.0000439 22418.00195 22688.96094 22767.0
    0.0000430 22413.69141 22672.21680 23243.0
    0.0000435 22409.38281 22658.27539 22985.0
    0.0000436 22405.07422 22646.25391 22955.0
    0.0000433 22400.76758 22635.51953 23102.0
    0.0000438 22396.46289 22639.41016 22842.0
    0.0000436 22392.15625 22631.73242 22922.0
    0.0000437 22387.85547 22624.83398 22895.0
    0.0000438 22383.55273 22618.66211 22815.0
    0.0000438 22379.25000 22613.24805 22833.0
    0.0000432 22374.94922 22603.47852 23137.0
    0.0000436 22370.65039 22601.47266 22922.0
    0.0000428 22366.35156 22863.02539 23364.0
    0.0000429 22362.05664 22884.14258 23284.0
    0.0000430 22357.75977 22985.96094 23282.0
    0.0000425 22353.46484 23027.02734 23542.0
    0.0000427 22349.17188 23078.65430 23430.0
    0.0000422 22344.87891 23281.56250 23683.0
    0.0000420 22340.58789 23428.82031 23806.0
    0.0000425 22336.29688 23594.99414 23556.0
    0.0000415 22332.00781 23846.95898 24083.0
    0.0000411 22327.72070 24210.86523 24356.0
    0.0000403 22323.43359 24683.07813 24800.0
    0.0000398 22319.14648 25199.85938 25150.0
    0.0000392 22314.86328 25622.71289 25494.0
    0.0000388 22310.58008 25861.07227 25762.0
    0.0000387 22306.29688 26053.62109 25865.0
    0.0000381 22302.01563 26428.63867 26215.0
    0.0000370 22297.73438 27133.14258 27016.0
    0.0000355 22293.45508 28228.02734 28185.0
    0.0000328 22289.17773 30378.10742 30498.0
    0.0000312 22284.90039 32493.91797 32086.0
    0.0000291 22280.62500 35022.12891 34339.0
    0.0000274 22276.34961 37742.90234 36524.0
    0.0000247 22272.07617 41230.51563 40429.0
    0.0000222 22267.80078 45960.73828 45058.0
    0.0000189 22263.53125 52843.44531 52906.0
    0.0000162 22259.25977 61242.33984 61677.0
    0.0000145 22254.99219 68754.85938 69014.0
    0.0000136 22250.72461 71955.91406 73628.0
    0.0000136 22246.45508 69994.77344 73413.0
    0.0000149 22242.18945 66028.75781 67010.0
    0.0000164 22237.92578 63030.33594 61137.0
    0.0000168 22233.66211 61522.80078 59659.0
    0.0000165 22229.39844 60957.45313 60730.0
    0.0000161 22225.13672 62133.39453 62242.0
    0.0000152 22220.87500 66735.82813 65878.0
    0.0000134 22216.61719 74804.50000 74557.0
    0.0000120 22212.35938 83454.91406 83635.0
    0.0000116 22208.10156 87291.99219 86368.0
    0.0000122 22203.84570 83762.00781 81915.0
    0.0000132 22199.58984 76868.41406 75761.0
    0.0000137 22195.33594 70825.92188 72790.0
    0.0000145 22191.08398 65773.77344 68924.0
    0.0000163 22186.83203 59484.35547 61264.0
    0.0000192 22182.58203 51421.45703 52132.0
    0.0000229 22178.33203 43430.73438 43672.0
    0.0000264 22174.08398 36950.30469 37894.0
    0.0000300 22169.83594 32319.56641 33318.0
    0.0000334 22165.58984 29344.85352 29908.0
    0.0000364 22161.34570 27565.73633 27473.0
    0.0000382 22157.10156 26490.76563 26178.0
    0.0000395 22152.85742 25809.53516 25293.0
    0.0000400 22148.61719 25340.48828 24984.0
    0.0000410 22144.37500 24996.13477 24408.0
    0.0000409 22140.13672 24441.20703 24460.0
    0.0000416 22135.89844 24266.72461 24037.0
    0.0000418 22131.66016 24144.29492 23937.0
    0.0000417 22127.42383 24068.76367 23995.0
    0.0000422 22123.18945 24042.81055 23719.0
    0.0000419 22118.95508 23447.56641 23881.0
    0.0000421 22114.72070 23628.18164 23741.0
    0.0000416 22110.49023 23957.64844 24026.0
    0.0000409 22106.25977 24256.84766 24449.0
    0.0000396 22102.02930 25252.49805 25266.0
    0.0000367 22097.80078 26806.85938 27242.0
    0.0000339 22093.57422 28831.78711 29459.0
    0.0000317 22089.34766 31163.46094 31591.0
    0.0000306 22085.12109 33237.78125 32726.0
    0.0000290 22080.89844 34158.76953 34431.0
    0.0000291 22076.67383 33816.08594 34332.0
    0.0000294 22072.45313 32901.64453 34038.0
    0.0000308 22068.23242 32139.71094 32511.0
    0.0000314 22064.01172 31553.83594 31810.0
    0.0000321 22059.79492 30861.46484 31184.0
    0.0000327 22055.57617 29989.25977 30592.0
    0.0000338 22051.35938 29078.63477 29624.0
    0.0000355 22047.14453 28134.49219 28202.0
    0.0000364 22042.93164 27163.72070 27462.0
    0.0000379 22038.71680 26342.76953 26417.0
    0.0000393 22034.50586 25785.43750 25476.0
    0.0000390 22030.29492 25423.35156 25629.0
    0.0000398 22026.08594 25107.14063 25123.0
    0.0000405 22021.87695 24788.74609 24671.0
    0.0000403 22017.66797 24547.22266 24795.0
    0.0000408 22013.46289 24477.47852 24515.0
    0.0000409 22009.25586 24674.98242 24427.0
    0.0000398 22005.05273 25250.70117 25118.0
    0.0000390 22000.84961 26329.52734 25666.0
    0.0000362 21996.64648 28021.86523 27591.0
    0.0000332 21992.44727 30342.87109 30112.0
    0.0000304 21988.24609 33049.71875 32932.0
    0.0000283 21984.04688 35507.04297 35319.0
    0.0000266 21979.84961 37051.93750 37639.0
    0.0000264 21975.65234 37431.24609 37905.0
    0.0000269 21971.45898 36608.21875 37177.0
    0.0000280 21967.26367 35250.88672 35694.0
    0.0000291 21963.07031 33760.05859 34401.0
    0.0000303 21958.87891 32164.58203 32953.0
    0.0000314 21954.68750 30470.58789 31865.0
    0.0000339 21950.49609 28620.51367 29528.0
    0.0000366 21946.30859 26894.68359 27358.0
    0.0000382 21942.12109 25506.30078 26196.0
    0.0000395 21937.93359 24474.56055 25326.0
    0.0000410 21933.74805 23845.16016 24378.0
    0.0000420 21929.56445 23460.83203 23833.0
    0.0000425 21925.38086 23251.79492 23531.0
    0.0000432 21921.19922 23152.06641 23137.0
    0.0000427 21917.01758 23122.72461 23412.0
    0.0000429 21912.83789 23191.91406 23331.0
    0.0000430 21908.65820 23354.60742 23261.0
    0.0000427 21904.48047 23675.01367 23419.0
    0.0000415 21900.30273 24213.88672 24101.0
    0.0000407 21896.12891 25013.59570 24593.0
    0.0000385 21891.95508 26055.47070 25951.0
    0.0000373 21887.78125 27196.89063 26805.0
    0.0000366 21883.60938 28123.32617 27317.0
    0.0000361 21879.43750 28552.56836 27665.0
    0.0000361 21875.26563 28653.20703 27698.0
    0.0000349 21871.09766 28789.05469 28619.0
    0.0000333 21866.92969 29241.63867 30056.0
    0.0000331 21862.76367 29699.48828 30233.0
    0.0000340 21858.59766 29819.13086 29402.0
    0.0000348 21854.43359 29295.28125 28724.0
    0.0000356 21850.27148 28457.61719 28082.0
    0.0000362 21846.10742 27686.92188 27630.0
    0.0000364 21841.94727 27247.46875 27487.0
    0.0000371 21837.78711 27082.23633 26956.0
    0.0000370 21833.62891 27187.26758 26994.0
    0.0000369 21829.46875 27238.83984 27088.0
    0.0000372 21825.31250 27307.49805 26874.0
    0.0000370 21821.15625 27186.64648 26996.0
    0.0000375 21817.00195 26764.78711 26645.0
    0.0000383 21812.84961 26300.75195 26100.0
    0.0000385 21808.69727 25928.17188 25953.0
    0.0000390 21804.54492 25635.15039 25666.0
    0.0000392 21800.39453 25372.77148 25512.0
    0.0000393 21796.24609 25287.12695 25417.0
    0.0000395 21792.09766 25083.78711 25314.0
    0.0000394 21787.95117 25093.65625 25398.0
    0.0000386 21783.80469 25327.15430 25877.0
    0.0000380 21779.66016 25853.47461 26325.0
    0.0000369 21775.51758 26849.71875 27075.0
    0.0000351 21771.37500 28304.18164 28467.0
    0.0000317 21767.23242 30494.85938 31564.0
    0.0000293 21763.09180 33236.30078 34128.0
    0.0000272 21758.95313 35914.55859 36701.0
    0.0000266 21754.81445 37391.69531 37616.0
    0.0000271 21750.67773 37048.07813 36943.0
    0.0000276 21746.54297 35653.76953 36173.0
    0.0000289 21742.40820 34388.58594 34582.0
    0.0000297 21738.27344 33525.95313 33627.0
    0.0000304 21734.14063 32683.79883 32931.0
    0.0000321 21730.00977 31519.91797 31200.0
    0.0000334 21725.87891 30312.15820 29896.0
    0.0000344 21721.75000 29651.29883 29033.0
    0.0000345 21717.62109 29909.82031 28968.0
    0.0000331 21713.49609 31368.53516 30204.0
    0.0000301 21709.36719 34352.86328 33185.0
    0.0000268 21705.24414 38878.84766 37355.0
    0.0000227 21701.12109 44699.31250 44147.0
    0.0000194 21696.99805 51041.87109 51520.0
    0.0000171 21692.87695 56814.00781 58591.0
    0.0000163 21688.75586 60530.17188 61396.0
    0.0000165 21684.63672 60617.42188 60759.0
    0.0000171 21680.51758 57723.67969 58321.0
    0.0000184 21676.40039 53824.62109 54244.0
    0.0000194 21672.28516 50342.16406 51553.0
    0.0000207 21668.16992 46966.53906 48239.0
    0.0000233 21664.05664 42916.73438 42905.0
    0.0000263 21659.94336 38296.68750 38051.0
    0.0000299 21655.83203 33915.00000 33467.0
    0.0000332 21651.72070 30457.67383 30110.0
    0.0000362 21647.61133 27928.99219 27645.0
    0.0000383 21643.50391 26245.35547 26094.0
    0.0000403 21639.39648 25198.10938 24812.0
    0.0000412 21635.29102 24583.00781 24284.0
    0.0000420 21631.18555 24276.96680 23816.0
    0.0000419 21627.08203 24170.95117 23891.0
    0.0000421 21622.97852 24287.35742 23751.0
    0.0000414 21618.87695 24674.64063 24163.0
    0.0000398 21614.77734 25391.33398 25120.0
    0.0000375 21610.67773 26519.58203 26683.0
    0.0000359 21606.58008 27829.08789 27843.0
    0.0000341 21602.48242 29073.68945 29321.0
    0.0000331 21598.38672 29774.05859 30224.0
    0.0000331 21594.29102 29673.30469 30217.0
    0.0000342 21590.19531 29034.70508 29209.0
    0.0000353 21586.10352 28387.16992 28301.0
    0.0000362 21582.01172 27876.80273 27612.0
    0.0000364 21577.92188 27183.32227 27467.0
    0.0000369 21573.83203 26571.38086 27133.0
    0.0000384 21569.74414 25897.36523 26017.0
    0.0000392 21565.65625 25464.17969 25505.0
    0.0000396 21561.57031 25437.89844 25270.0
    0.0000387 21557.48438 25829.99219 25814.0
    0.0000368 21553.40039 26936.93164 27185.0
    0.0000350 21549.31836 28583.40625 28593.0
    0.0000327 21545.23633 30521.53906 30566.0
    0.0000313 21541.15430 32293.94727 31977.0
    0.0000303 21537.07617 33483.04297 33009.0
    0.0000297 21532.99805 33879.51953 33671.0
    0.0000297 21528.91992 33396.96484 33634.0
    0.0000310 21524.84375 32363.53711 32310.0
    0.0000321 21520.76758 31241.13672 31153.0
    0.0000336 21516.69336 30050.92969 29769.0
    0.0000352 21512.62109 28856.93945 28406.0
    0.0000358 21508.54883 27552.08984 27938.0
    0.0000377 21504.47852 26206.20313 26499.0
    0.0000396 21500.40820 25041.91602 25258.0
    0.0000412 21496.33984 24114.58594 24257.0
    0.0000423 21492.27344 23457.93359 23643.0
    0.0000428 21488.20508 23101.21680 23359.0
    0.0000435 21484.14063 22924.63086 23013.0
    0.0000436 21480.07617 22895.56445 22929.0
    0.0000437 21476.01367 23006.03906 22876.0
    0.0000427 21471.95117 23258.53711 23398.0
    0.0000418 21467.89063 23937.67578 23940.0
    0.0000404 21463.83008 24919.20313 24749.0
    0.0000383 21459.77148 26399.02344 26099.0
    0.0000351 21455.71484 28361.93164 28477.0
    0.0000331 21451.65820 30566.07422 30222.0
    0.0000312 21447.60352 32462.93359 32031.0
    0.0000308 21443.54883 33192.82422 32518.0
    0.0000311 21439.49414 32699.22656 32203.0
    0.0000322 21435.44336 31660.31250 31082.0
    0.0000328 21431.39258 30812.68164 30447.0
    0.0000340 21427.34180 30214.47070 29396.0
    0.0000340 21423.29492 29556.17578 29408.0
    0.0000351 21419.24609 28621.53516 28473.0
    0.0000362 21415.19922 27561.05273 27641.0
    0.0000368 21411.15430 26545.44141 27208.0
    0.0000384 21407.10938 25685.75977 26019.0
    0.0000396 21403.06641 24990.25977 25279.0
    0.0000402 21399.02539 24562.69922 24867.0
    0.0000404 21394.98438 24362.84961 24729.0
    0.0000408 21390.94336 24403.34766 24529.0
    0.0000402 21386.90430 24705.37695 24869.0
    0.0000395 21382.86719 25322.14648 25299.0
    0.0000382 21378.83008 26467.42383 26198.0
    0.0000350 21374.79492 28297.52930 28534.0
    0.0000318 21370.76172 30727.65039 31492.0
    0.0000293 21366.72852 33482.98438 34089.0
    0.0000270 21362.69531 35798.75000 36980.0
    0.0000266 21358.66406 36699.41406 37614.0
    0.0000278 21354.63477 36051.66406 36006.0
    0.0000284 21350.60547 34813.83203 35181.0
    0.0000296 21346.57813 33786.43359 33824.0
    0.0000298 21342.55078 33153.92578 33575.0
    0.0000303 21338.52539 32549.88281 32974.0
    0.0000309 21334.50195 31695.10938 32354.0
    0.0000320 21330.47656 30785.57617 31242.0
    0.0000330 21326.45508 30072.66016 30262.0
    0.0000336 21322.43359 29616.64258 29722.0
    0.0000342 21318.41406 29508.94922 29206.0
    0.0000335 21314.39453 29970.52344 29879.0
    0.0000323 21310.37695 31029.51563 30918.0
    0.0000304 21306.36133 32482.16992 32868.0
    0.0000296 21302.34375 33633.60938 33732.0
    0.0000296 21298.33008 33808.07031 33743.0
    0.0000301 21294.31836 33017.37109 33270.0
    0.0000312 21290.30469 31721.94727 32020.0
    0.0000328 21286.29297 30481.44141 30521.0
    0.0000342 21282.28320 29482.15625 29282.0
    0.0000353 21278.27344 28456.81055 28357.0
    0.0000363 21274.26563 27298.57813 27530.0
    0.0000380 21270.25977 26041.03320 26285.0
    0.0000398 21266.25391 24862.07422 25156.0
    0.0000418 21262.25000 23908.09570 23941.0
    0.0000430 21258.24609 23200.77148 23237.0
    0.0000434 21254.24414 22626.25391 23040.0
    0.0000442 21250.24219 22340.02930 22631.0
    0.0000443 21246.24023 22168.13672 22555.0
    0.0000447 21242.24414 22063.34961 22376.0
    0.0000443 21238.24414 21999.05469 22550.0
    0.0000454 21234.24805 21912.67188 22036.0
    0.0000452 21230.25195 21905.09961 22124.0
    0.0000442 21226.25781 21919.52539 22620.0
    0.0000450 21222.26367 21954.03125 22214.0
    0.0000449 21218.27148 22019.45703 22285.0
    0.0000454 21214.28125 22124.59961 22044.0
    0.0000447 21210.28906 22348.15820 22375.0
    0.0000441 21206.30078 22620.26953 22671.0
    0.0000434 21202.31250 23058.52344 23065.0
    0.0000425 21198.32422 23783.75000 23533.0
    0.0000407 21194.33984 24831.91797 24557.0
    0.0000386 21190.35547 26248.72461 25918.0
    0.0000364 21186.37109 27967.86914 27473.0
    0.0000343 21182.38867 29679.46289 29178.0
    0.0000327 21178.40820 31099.02734 30541.0
    0.0000313 21174.42578 32104.56836 31991.0
    0.0000307 21170.44727 32770.08594 32582.0
    0.0000297 21166.46875 33210.00781 33636.0
    0.0000294 21162.49219 33276.04688 34012.0
    0.0000301 21158.51758 32708.11523 33193.0
    0.0000314 21154.54102 31628.55469 31841.0
    0.0000333 21150.56836 30375.27734 29995.0
    0.0000345 21146.59570 29211.01172 29014.0
    0.0000356 21142.62305 28177.00391 28118.0
    0.0000367 21138.65430 27213.23828 27266.0
    0.0000377 21134.68359 26350.89844 26514.0
    0.0000396 21130.71680 25748.56836 25228.0
    0.0000397 21126.75000 25548.57031 25181.0
    0.0000392 21122.78320 25854.91797 25536.0
    0.0000383 21118.81836 26754.72461 26126.0
    0.0000359 21114.85352 28309.28516 27877.0
    0.0000329 21110.89063 30494.50391 30371.0
    0.0000299 21106.92969 33089.11719 33479.0
    0.0000274 21102.97070 35651.91797 36518.0
    0.0000259 21099.00977 37811.83203 38596.0
    0.0000251 21095.05078 39312.11719 39876.0
    0.0000254 21091.09375 39686.14453 39296.0
    0.0000256 21087.13867 38752.76172 39083.0
    0.0000268 21083.18359 37081.87891 37346.0
    0.0000282 21079.23047 35240.66016 35487.0
    0.0000290 21075.27734 33563.39844 34484.0
    0.0000307 21071.32617 31948.56250 32526.0
    0.0000328 21067.37500 30120.36523 30511.0
    0.0000352 21063.42578 28165.37109 28376.0
    0.0000378 21059.47656 26343.66016 26480.0
    0.0000399 21055.52930 24876.84375 25090.0
    0.0000417 21051.58398 23806.38867 23962.0
    0.0000432 21047.63867 23086.12695 23145.0
    0.0000441 21043.69336 22631.87695 22696.0
    0.0000445 21039.75195 22360.50000 22481.0
    0.0000444 21035.81055 22209.42578 22546.0
    0.0000451 21031.86914 22143.98242 22189.0
    0.0000454 21027.92969 22148.13086 22021.0
    0.0000451 21023.99219 22159.49609 22174.0
    0.0000444 21020.05469 22279.59766 22503.0
    0.0000443 21016.11719 22430.14453 22550.0
    0.0000442 21012.18359 22576.51953 22638.0
    0.0000435 21008.24805 22700.77344 23010.0
    0.0000443 21004.31641 22822.50781 22562.0
    0.0000435 21000.38477 23029.69336 22996.0
    0.0000432 20996.45313 23483.71289 23139.0
    0.0000415 20992.52344 24129.87500 24082.0
    0.0000400 20988.59570 24816.25000 24989.0
    0.0000390 20984.66797 25566.60352 25646.0
    0.0000370 20980.74219 26068.92188 27061.0
    0.0000377 20976.81641 26057.45508 26492.0
    0.0000383 20972.89258 25687.27539 26077.0
    0.0000392 20968.96875 25204.87109 25485.0
    0.0000398 20965.04883 24754.53516 25144.0
    0.0000398 20961.12695 24417.24414 25126.0
    0.0000408 20957.20703 24039.21094 24499.0
    0.0000417 20953.28906 23529.77539 23979.0
    0.0000426 20949.37109 22964.39453 23456.0
    0.0000436 20945.45508 22444.42578 22957.0
    0.0000448 20941.53906 22023.44727 22302.0
    0.0000451 20937.62500 21699.64453 22192.0
    0.0000457 20933.71289 21487.70703 21885.0
    0.0000463 20929.80078 21350.89063 21587.0
    0.0000467 20925.88867 21308.77734 21397.0
    0.0000467 20921.98047 21257.00000 21404.0
    0.0000471 20918.07227 21230.24609 21212.0
    0.0000465 20914.16406 21219.11914 21527.0
    0.0000465 20910.25586 21228.77539 21484.0
    0.0000464 20906.35156 21286.66602 21544.0
    0.0000459 20902.44727 21364.25586 21783.0
    0.0000457 20898.54492 21500.25000 21862.0
    0.0000455 20894.64258 21720.78516 21988.0
    0.0000447 20890.74219 22033.85156 22385.0
    0.0000444 20886.84180 22450.52539 22519.0
    0.0000435 20882.94336 22899.96289 22978.0
    0.0000432 20879.04492 23289.60547 23144.0
    0.0000419 20875.14844 23437.07422 23843.0
    0.0000422 20871.25391 23402.95703 23699.0
    0.0000427 20867.35938 23241.31641 23409.0
    0.0000427 20863.46484 23109.45703 23414.0
    0.0000423 20859.57422 23051.64453 23618.0
    0.0000425 20855.68164 23031.03320 23512.0
    0.0000430 20851.79297 23053.74414 23275.0
    0.0000427 20847.90430 23136.65625 23393.0
    0.0000432 20844.01758 23358.99609 23135.0
    0.0000422 20840.13086 23896.47656 23692.0
    0.0000400 20836.24414 24589.78711 24989.0
    0.0000384 20832.35938 25489.14453 26028.0
    0.0000363 20828.47656 26413.64258 27528.0
    0.0000359 20824.59375 27027.66602 27831.0
    0.0000363 20820.71289 27059.19336 27527.0
    0.0000372 20816.83398 26680.13672 26876.0
    0.0000382 20812.95508 26288.16016 26156.0
    0.0000386 20809.07813 25862.77148 25926.0
    0.0000387 20805.20117 25546.58789 25870.0
    0.0000393 20801.32422 25189.96680 25471.0
    0.0000398 20797.45117 24703.29297 25119.0
    0.0000410 20793.57617 24253.54688 24390.0
    0.0000421 20789.70313 23840.40039 23731.0
    0.0000422 20785.83398 23631.35742 23701.0
    0.0000420 20781.96289 23675.52148 23794.0
    0.0000412 20778.09375 23988.84961 24269.0
    0.0000398 20774.22656 24545.95117 25100.0
    0.0000382 20770.35938 25374.25195 26194.0
    0.0000376 20766.49414 26477.93750 26578.0
    0.0000357 20762.63086 28044.01953 27983.0
    0.0000337 20758.76563 30477.91406 29717.0
    0.0000303 20754.90430 34178.96484 33044.0
    0.0000260 20751.04297 39208.47656 38514.0
    0.0000224 20747.18359 45096.92188 44592.0
    0.0000196 20743.32227 50662.86719 51071.0
    0.0000179 20739.46680 54132.35547 55791.0
    0.0000178 20735.60938 54175.09375 56034.0
    0.0000191 20731.75391 51467.29297 52291.0
    0.0000209 20727.89844 48089.60156 47773.0
    0.0000223 20724.04492 45360.47656 44745.0
    0.0000228 20720.19336 43333.21875 43915.0
    0.0000235 20716.34180 41203.59375 42506.0
    0.0000256 20712.49219 38154.81250 39059.0
    0.0000285 20708.64258 34456.16406 35050.0
    0.0000324 20704.79492 30849.92578 30875.0
    0.0000354 20700.94727 27862.14648 28262.0
    0.0000384 20697.10156 25710.35156 26051.0
    0.0000409 20693.25781 24280.41016 24457.0
    0.0000428 20689.41406 23370.97852 23338.0
    0.0000434 20685.57227 22786.48242 23017.0
    0.0000441 20681.72852 22396.38086 22663.0
    0.0000450 20677.88867 22127.34570 22227.0
    0.0000454 20674.05078 21940.78711 22019.0
    0.0000453 20670.21289 21815.26758 22081.0
    0.0000454 20666.37500 21735.15234 22048.0
    0.0000462 20662.53906 21685.18359 21657.0
    0.0000457 20658.70508 21649.31055 21870.0
    0.0000463 20654.86914 21660.04688 21620.0
    0.0000465 20651.03906 21620.88477 21516.0
    0.0000463 20647.20703 21580.90820 21604.0
    0.0000462 20643.37695 21552.14453 21643.0
    0.0000461 20639.54883 21541.83984 21670.0
    0.0000461 20635.71875 21552.14648 21702.0
    0.0000461 20631.89258 21609.24414 21705.0
    0.0000464 20628.06641 21678.93555 21533.0
    0.0000465 20624.24219 21808.54492 21498.0
    0.0000455 20620.41797 22035.40820 21956.0
    0.0000450 20616.59570 22402.56250 22232.0
    0.0000441 20612.77344 22933.50391 22654.0
    0.0000429 20608.95508 23686.00586 23337.0
    0.0000402 20605.13477 24627.01563 24862.0
    0.0000373 20601.31641 25667.35742 26781.0
    0.0000357 20597.50000 26609.39844 27985.0
    0.0000356 20593.68359 27149.64453 28121.0
    0.0000364 20589.86914 27000.92773 27455.0
    0.0000366 20586.05469 26681.00586 27345.0
    0.0000375 20582.24219 26341.81836 26664.0
    0.0000377 20578.42969 26195.44336 26506.0
    0.0000368 20574.61914 26293.83789 27168.0
    0.0000372 20570.81055 26623.06445 26915.0
    0.0000367 20567.00000 27210.53711 27229.0
    0.0000357 20563.19531 28118.91797 27987.0
    0.0000345 20559.38867 29255.94336 28980.0
    0.0000336 20555.58398 30215.63086 29782.0
    0.0000332 20551.77930 30400.74805 30117.0
    0.0000331 20547.97656 29646.18750 30244.0
    0.0000346 20544.17578 28476.66016 28905.0
    0.0000364 20540.37500 27485.29102 27494.0
    0.0000377 20536.57617 26850.70117 26508.0
    0.0000380 20532.77734 26406.12500 26335.0
    0.0000380 20528.98047 25798.77734 26313.0
    0.0000386 20525.18359 24905.46680 25930.0
    0.0000407 20521.38867 23896.59570 24556.0
    0.0000426 20517.59570 23000.58984 23448.0
    0.0000443 20513.80273 22304.36914 22569.0
    0.0000447 20510.01172 21821.38281 22388.0
    0.0000455 20506.21875 21512.14844 21999.0
    0.0000466 20502.42969 21330.76758 21475.0
    0.0000469 20498.64258 21236.19141 21318.0
    0.0000473 20494.85547 21194.25195 21152.0
    0.0000473 20491.06836 21198.91016 21126.0
    0.0000471 20487.28320 21246.18750 21236.0
    0.0000466 20483.49805 21338.84570 21458.0
    0.0000465 20479.71484 21482.23633 21528.0
    0.0000455 20475.93555 21678.29297 21956.0
    0.0000455 20472.15430 21902.68750 21976.0
    0.0000452 20468.37500 22117.20508 22129.0
    0.0000439 20464.59570 22271.67773 22795.0
    0.0000439 20460.81836 22325.19531 22785.0
    0.0000447 20457.04102 22434.66016 22395.0
    0.0000443 20453.26758 22604.63672 22558.0
    0.0000430 20449.49414 22902.32422 23264.0
    0.0000425 20445.72070 23281.02734 23524.0
    0.0000415 20441.94922 23684.64648 24108.0
    0.0000413 20438.17773 23963.69922 24238.0
    0.0000409 20434.40625 24182.30273 24448.0
    0.0000408 20430.63867 24246.69727 24481.0
    0.0000413 20426.87109 24224.15430 24186.0
    0.0000413 20423.10547 24118.41797 24206.0
    0.0000424 20419.33984 23836.64258 23598.0
    0.0000423 20415.57617 23497.50391 23622.0
    0.0000430 20411.81445 23162.22852 23269.0
    0.0000439 20408.05273 22859.66992 22792.0
    0.0000445 20404.29102 22579.30859 22450.0
    0.0000451 20400.53125 22327.16602 22184.0
    0.0000449 20396.77148 22049.51367 22272.0
    0.0000457 20393.01367 21814.49414 21880.0
    0.0000466 20389.25781 21667.82617 21453.0
    0.0000454 20385.50391 21641.01563 22014.0
    0.0000459 20381.74805 21771.39258 21793.0
    0.0000456 20377.99609 22115.10156 21943.0
    0.0000448 20374.24414 22752.20117 22321.0
    0.0000426 20370.49219 23758.61719 23461.0
    0.0000398 20366.74414 25176.55859 25135.0
    0.0000369 20362.99414 26940.63086 27080.0
    0.0000344 20359.24609 28804.99023 29033.0
    0.0000330 20355.50000 30336.39844 30339.0
    0.0000319 20351.75391 31085.40039 31358.0
    0.0000326 20348.00977 30892.52930 30630.0
    0.0000336 20344.26758 30075.14844 29762.0
    0.0000345 20340.52539 29135.18359 29022.0
    0.0000348 20336.78516 28358.08398 28746.0
    0.0000355 20333.04492 27697.67969 28150.0
    0.0000364 20329.30469 26957.83398 27447.0
    0.0000383 20325.56836 26032.01172 26106.0
    0.0000398 20321.83203 24897.43164 25112.0
    0.0000423 20318.09570 23817.87500 23662.0
    0.0000431 20314.36133 22878.19922 23224.0
    0.0000446 20310.62695 22131.86133 22401.0
    0.0000459 20306.89453 21634.50586 21791.0
    0.0000461 20303.16602 21327.79297 21682.0
    0.0000463 20299.43555 21136.72852 21621.0
    0.0000468 20295.70703 21048.13477 21359.0
    0.0000467 20291.97852 21006.33008 21426.0
    0.0000470 20288.25195 21009.32422 21274.0
    0.0000466 20284.52539 21047.15820 21450.0
    0.0000464 20280.80273 21111.69336 21569.0
    0.0000459 20277.07813 21195.00000 21797.0
    0.0000461 20273.35742 21293.46484 21711.0
    0.0000463 20269.63477 21426.74414 21585.0
    0.0000460 20265.91602 21632.79102 21736.0
    0.0000449 20262.19531 21943.98828 22260.0
    0.0000445 20258.47852 22349.20898 22496.0
    0.0000434 20254.76172 22858.87500 23027.0
    0.0000426 20251.04688 23508.94727 23496.0
    0.0000417 20247.33203 23991.75000 23987.0
    0.0000414 20243.61914 24427.26953 24168.0
    0.0000414 20239.90625 24937.06445 24135.0
    0.0000397 20236.19531 25633.38867 25193.0
    0.0000389 20232.48438 26420.47852 25733.0
    0.0000379 20228.77539 27095.27344 26398.0
    0.0000371 20225.06836 27360.16406 26972.0
    0.0000371 20221.36133 27064.78125 26933.0
    0.0000383 20217.65430 26487.80664 26121.0
    0.0000379 20213.95117 25961.30078 26381.0
    0.0000387 20210.24805 25623.50977 25810.0
    0.0000390 20206.54492 25503.91797 25644.0
    0.0000394 20202.84375 25561.32031 25353.0
    0.0000396 20199.14258 25770.18945 25250.0
    0.0000383 20195.44531 26272.92773 26108.0
    0.0000360 20191.74805 27178.56641 27751.0
    0.0000346 20188.05078 28442.86133 28937.0
    0.0000322 20184.35352 29798.29102 31065.0
    0.0000318 20180.66016 30741.49414 31422.0
    0.0000322 20176.96484 30808.50781 31085.0
    0.0000330 20173.27344 30103.36328 30268.0
    0.0000342 20169.58203 29249.12500 29243.0
    0.0000354 20165.89258 28529.92578 28274.0
    0.0000357 20162.20313 28151.87109 28048.0
    0.0000361 20158.51367 27961.47656 27689.0
    0.0000363 20154.82813 27778.40430 27558.0
    0.0000370 20151.14258 27398.29492 27049.0
    0.0000370 20147.45703 27052.25781 27040.0
    0.0000375 20143.77344 26818.09961 26646.0
    0.0000380 20140.09180 26580.07227 26326.0
    0.0000385 20136.41016 26218.51367 25953.0
    0.0000392 20132.72852 25775.51758 25520.0
    0.0000400 20129.05078 25299.87305 25030.0
    0.0000408 20125.37305 25060.52539 24516.0
    0.0000408 20121.69531 25065.71289 24535.0
    0.0000399 20118.01953 25275.28320 25044.0
    0.0000395 20114.34375 25606.98242 25323.0
    0.0000394 20110.67188 26031.16797 25359.0
    0.0000386 20106.99805 26425.34961 25918.0
    0.0000368 20103.32617 27122.59375 27145.0
    0.0000359 20099.65625 27844.53125 27857.0
    0.0000357 20095.98633 28460.92969 28010.0
    0.0000346 20092.31836 28966.35742 28941.0
    0.0000341 20088.65234 29664.22266 29319.0
    0.0000323 20084.98633 30936.29883 30993.0
    0.0000300 20081.32031 33090.91016 33280.0
    0.0000276 20077.65820 35875.94922 36235.0
    0.0000266 20073.99414 38488.77734 37531.0
    0.0000254 20070.33398 39906.51563 39429.0
    0.0000248 20066.67383 40329.46094 40333.0
    0.0000242 20063.01367 40590.21094 41369.0
    0.0000240 20059.35547 40730.14844 41688.0
    0.0000247 20055.69727 40283.25391 40465.0
    0.0000261 20052.04102 39078.80078 38294.0
    0.0000278 20048.38477 37210.57813 35972.0
    0.0000290 20044.73438 35133.69141 34481.0
    0.0000300 20041.08008 33318.83594 33361.0
    0.0000311 20037.42773 31833.27734 32202.0
    0.0000324 20033.77734 30350.78906 30849.0
    0.0000350 20030.12891 28694.05664 28539.0
    0.0000369 20026.48047 27041.01953 27088.0
    0.0000392 20022.83398 25638.78516 25487.0
    0.0000411 20019.18750 24596.29883 24340.0
    0.0000415 20015.54102 23956.31641 24110.0
    0.0000430 20011.89844 23691.27148 23242.0
    0.0000423 20008.25391 23759.46484 23656.0
    0.0000421 20004.61328 24145.15430 23779.0
    0.0000410 20000.97266 24846.85938 24392.0
    0.0000389 19997.33398 25797.01367 25699.0
    0.0000370 19993.69531 26800.46680 26996.0
    0.0000357 19990.05859 27537.15039 27980.0
    0.0000353 19986.42188 27727.00391 28349.0
    0.0000356 19982.78711 27368.42773 28092.0
    0.0000370 19979.15234 26738.64648 27021.0
    0.0000381 19975.51953 26163.55469 26263.0
    0.0000388 19971.88867 25837.25195 25783.0
    0.0000382 19968.25781 25605.92773 26180.0
    0.0000386 19964.62695 25514.94336 25890.0
    0.0000395 19961.00000 25266.55469 25343.0
    0.0000398 19957.37305 24970.25781 25137.0
    0.0000405 19953.74609 24700.78906 24671.0
    0.0000415 19950.12109 24458.66016 24102.0
    0.0000418 19946.49609 24194.67578 23934.0
    0.0000418 19942.87305 23824.52930 23905.0
    0.0000426 19939.25195 23421.42188 23485.0
    0.0000434 19935.63086 23105.81641 23022.0
    0.0000435 19932.01172 22910.47852 23002.0
    0.0000437 19928.39258 22819.34961 22876.0
    0.0000441 19924.77539 22903.33008 22675.0
    0.0000442 19921.15820 22950.87500 22648.0
    0.0000438 19917.54492 23024.36133 22813.0
    0.0000436 19913.92969 23274.84766 22949.0
    0.0000423 19910.31641 23810.55664 23628.0
    0.0000408 19906.70508 24669.58203 24524.0
    0.0000386 19903.09375 25828.19336 25901.0
    0.0000357 19899.48438 27213.23438 28040.0
    0.0000331 19895.87500 28494.75586 30198.0
    0.0000329 19892.26758 29473.68359 30371.0
    0.0000327 19888.66211 30198.28906 30625.0
    0.0000326 19885.05664 31081.75391 30667.0
    0.0000315 19881.45117 32374.35352 31705.0
    0.0000296 19877.84961 34046.64453 33734.0
    0.0000283 19874.24805 35773.58594 35283.0
    0.0000278 19870.64648 37286.58203 35977.0
    0.0000272 19867.04688 38802.60938 36809.0
    0.0000255 19863.44727 40816.93750 39267.0
    0.0000226 19859.84961 43436.51563 44216.0
    0.0000208 19856.25391 46106.79297 48172.0
    0.0000202 19852.65820 47662.05469 49499.0
    0.0000207 19849.06445 47301.83984 48343.0
    0.0000226 19845.47070 45387.07422 44250.0
    0.0000241 19841.87891 43116.59766 41450.0
    0.0000248 19838.28711 41360.66406 40376.0
    0.0000244 19834.69922 40283.30859 40933.0
    0.0000246 19831.10938 39405.41406 40675.0
    0.0000256 19827.52148 37991.46484 39010.0
    0.0000274 19823.93555 35783.73047 36462.0
    0.0000302 19820.34961 33153.45313 33146.0
    0.0000333 19816.76563 30634.66211 30037.0
    0.0000358 19813.18359 28532.18359 27957.0
    0.0000373 19809.60156 26920.27148 26823.0
    0.0000395 19806.01953 25699.45313 25329.0
    0.0000404 19802.43945 24702.22656 24730.0
    0.0000420 19798.85938 23838.12109 23801.0
    0.0000435 19795.28320 23106.34180 23012.0
    0.0000444 19791.70703 22501.20898 22534.0
    0.0000454 19788.13086 22026.05273 22028.0
    0.0000457 19784.55664 21672.99609 21893.0
    0.0000467 19780.98242 21430.97656 21408.0
    0.0000472 19777.41016 21219.52930 21182.0
    0.0000470 19773.83984 21170.03906 21297.0
    0.0000470 19770.26953 21204.22656 21298.0
    0.0000471 19766.70117 21298.02148 21220.0
    0.0000461 19763.13281 21430.40039 21685.0
    0.0000454 19759.56641 21556.14258 22023.0
    0.0000455 19756.00000 21430.50781 21997.0
    0.0000462 19752.43555 21389.17773 21627.0
    0.0000466 19748.87305 21300.16992 21470.0
    0.0000462 19745.31055 21204.99023 21653.0
    0.0000464 19741.75000 21149.81055 21565.0
    0.0000468 19738.18945 21148.60352 21372.0
    0.0000454 19734.62891 21100.72656 22011.0
    0.0000461 19731.07227 21099.79688 21671.0
    0.0000460 19727.51563 21162.16797 21738.0
    0.0000456 19723.95898 21226.13672 21927.0
    0.0000449 19720.40625 21290.52734 22290.0
    0.0000454 19716.85156 21370.58789 22007.0
    0.0000458 19713.30078 21456.32031 21839.0
    0.0000456 19709.75000 21541.90430 21940.0
    0.0000451 19706.19922 21680.42188 22188.0
    0.0000446 19702.64844 21797.48242 22433.0
    0.0000452 19699.10156 21843.32031 22134.0
    0.0000451 19695.55469 21947.13281 22192.0
    0.0000449 19692.00977 21875.50781 22254.0
    0.0000455 19688.46484 21812.98438 21998.0
    0.0000452 19684.91992 21779.92969 22118.0
    0.0000451 19681.37891 21761.86328 22192.0
    0.0000449 19677.83594 21702.00977 22250.0
    0.0000455 19674.29492 21590.35742 21966.0
    0.0000456 19670.75781 21530.71484 21908.0
    0.0000465 19667.22070 21437.82227 21519.0
    0.0000464 19663.68359 21406.01367 21569.0
    0.0000463 19660.14648 21427.70703 21582.0
    0.0000461 19656.61133 21490.73438 21696.0
    0.0000460 19653.07813 21559.71484 21744.0
    0.0000458 19649.54688 21580.65430 21854.0
    0.0000462 19646.01563 21553.83594 21663.0
    0.0000464 19642.48438 21523.05078 21567.0
    0.0000462 19638.95508 21544.56641 21663.0
    0.0000467 19635.42773 21668.47266 21426.0
    0.0000457 19631.89844 21975.41797 21875.0
    0.0000458 19628.37500 22446.35938 21840.0
    0.0000445 19624.84961 23168.21680 22483.0
    0.0000435 19621.32617 24224.46094 22991.0
    0.0000409 19617.80273 25691.91016 24478.0
    0.0000378 19614.28125 27594.10938 26487.0
    0.0000333 19610.76172 29813.60938 30003.0
    0.0000297 19607.24219 32026.54297 33715.0
    0.0000272 19603.72461 33727.87109 36813.0
    0.0000272 19600.20703 34406.71484 36774.0
    0.0000292 19596.69141 34054.75781 34194.0
    0.0000311 19593.17578 33135.02344 32138.0
    0.0000321 19589.66211 32172.12109 31192.0
    0.0000318 19586.15039 31402.25781 31407.0
    0.0000312 19582.63867 30822.99609 32055.0
    0.0000319 19579.12891 30096.94336 31367.0
    0.0000334 19575.61914 29090.13281 29900.0
    0.0000358 19572.10938 27843.36133 27942.0
    0.0000379 19568.60352 26584.18945 26369.0
    0.0000395 19565.09766 25522.03711 25326.0
    0.0000410 19561.59180 24745.65625 24375.0
    0.0000423 19558.08789 24392.08789 23640.0
    0.0000412 19554.58594 24453.48633 24253.0
    0.0000405 19551.08203 24964.14258 24694.0
    0.0000393 19547.58398 25833.14648 25470.0
    0.0000370 19544.08398 26888.83203 27033.0
    0.0000354 19540.58594 27839.58203 28241.0
    0.0000344 19537.08789 28463.34961 29051.0
    0.0000341 19533.59180 28806.03906 29357.0
    0.0000343 19530.09766 29104.35352 29133.0
    0.0000344 19526.60352 29498.57031 29065.0
    0.0000336 19523.11133 29984.03125 29753.0
    0.0000329 19519.61914 30421.73047 30436.0
    0.0000324 19516.12891 30575.88672 30865.0
    0.0000323 19512.63867 30295.41602 30958.0
    0.0000327 19509.15039 29659.91406 30580.0
    0.0000342 19505.66406 28875.56641 29254.0
    0.0000356 19502.17773 28086.74023 28053.0
    0.0000365 19498.69141 27376.20508 27362.0
    0.0000376 19495.20898 26680.09961 26617.0
    0.0000385 19491.72461 25948.13672 25972.0
    0.0000397 19488.24414 25150.26953 25161.0
    0.0000415 19484.76367 24341.83984 24085.0
    0.0000424 19481.28320 23599.39648 23606.0
    0.0000434 19477.80469 23000.72656 23017.0
    0.0000445 19474.32813 22512.45703 22456.0
    0.0000453 19470.85156 22060.25977 22095.0
    0.0000463 19467.37695 21790.35547 21580.0
    0.0000468 19463.90234 21625.35938 21376.0
    0.0000466 19460.42969 21587.04297 21468.0
    0.0000460 19456.95703 21685.01758 21725.0
    0.0000459 19453.48633 21862.51563 21785.0
    0.0000448 19450.01758 22072.56055 22300.0
    0.0000444 19446.54883 22212.32227 22517.0
    0.0000441 19443.08203 22282.42383 22678.0
    0.0000440 19439.61523 22212.77344 22732.0
    0.0000452 19436.15039 22055.18945 22128.0
    0.0000457 19432.68555 21898.91211 21895.0
    0.0000449 19429.22461 21762.95508 22259.0
    0.0000460 19425.76172 21788.48828 21756.0
    0.0000458 19422.30078 21717.42773 21841.0
    0.0000462 19418.83984 21627.07031 21639.0
    0.0000465 19415.38281 21508.61719 21483.0
    0.0000469 19411.92383 21389.15625 21309.0
    0.0000472 19408.46875 21313.39648 21182.0
    0.0000474 19405.01367 21285.87500 21109.0
    0.0000475 19401.55859 21460.82031 21050.0
    0.0000470 19398.10547 21722.13086 21283.0
    0.0000463 19394.65430 22184.91992 21579.0
    0.0000453 19391.20117 22826.03711 22087.0
    0.0000432 19387.75391 23679.69336 23140.0
    0.0000400 19384.30469 24674.97656 24972.0
    0.0000378 19380.85742 25869.71680 26429.0
    0.0000361 19377.41016 27080.49219 27711.0
    0.0000347 19373.96484 28221.21094 28795.0
    0.0000335 19370.52148 29321.65820 29830.0
    0.0000323 19367.07813 30433.82617 30970.0
    0.0000313 19363.63672 31588.76758 31965.0
    0.0000303 19360.19531 32711.09375 32974.0
    0.0000294 19356.75391 33777.67969 34015.0
    0.0000294 19353.31641 34787.26953 34028.0
    0.0000291 19349.87695 35870.29297 34408.0
    0.0000279 19346.44336 37258.53906 35836.0
    0.0000261 19343.00781 39006.96484 38330.0
    0.0000242 19339.57227 40809.37891 41309.0
    0.0000226 19336.13867 42038.69531 44189.0
    0.0000225 19332.70703 42072.33203 44373.0
    0.0000235 19329.27539 40812.60547 42534.0
    0.0000258 19325.84570 38791.08984 38735.0
    0.0000278 19322.41797 36653.04688 36022.0
    0.0000293 19318.99023 34863.18359 34114.0
    0.0000298 19315.56250 33475.19531 33569.0
    0.0000308 19312.13672 32263.93945 32471.0
    0.0000315 19308.71289 30920.19336 31748.0
    0.0000333 19305.28906 29363.69922 30073.0
    0.0000359 19301.86719 27751.40430 27824.0
    0.0000390 19298.44727 26277.90430 25649.0
    0.0000406 19295.02539 25116.10547 24617.0
    0.0000420 19291.60742 24352.05664 23784.0
    0.0000429 19288.18945 24009.43945 23323.0
    0.0000427 19284.77344 24041.15625 23430.0
    0.0000413 19281.35742 24344.86914 24195.0
    0.0000407 19277.94336 24755.55469 24574.0
    0.0000394 19274.52930 25058.03125 25387.0
    0.0000400 19271.11719 25113.20898 25005.0
    0.0000406 19267.70703 24828.38086 24653.0
    0.0000413 19264.29688 24386.06250 24218.0
    0.0000427 19260.88672 23946.99609 23414.0
    0.0000436 19257.48047 23571.18945 22955.0
    0.0000432 19254.07227 23300.86523 23148.0
    0.0000437 19250.66602 23037.00781 22876.0
    0.0000446 19247.26172 22720.70508 22445.0
    0.0000450 19243.85938 22302.84961 22200.0
    0.0000461 19240.45703 21859.49023 21690.0
    0.0000473 19237.05469 21452.80859 21161.0
    0.0000477 19233.65430 21075.46875 20968.0
    0.0000482 19230.25781 20827.95508 20735.0
    0.0000486 19226.85938 20655.70508 20558.0
    0.0000487 19223.46094 20536.62109 20516.0
    0.0000487 19220.06641 20441.80273 20514.0
    0.0000489 19216.67188 20357.17578 20431.0
    0.0000496 19213.27734 20310.10156 20166.0
    0.0000487 19209.88672 20334.14453 20530.0
    0.0000485 19206.49414 20433.21289 20628.0
    0.0000487 19203.10352 20628.87891 20513.0
    0.0000482 19199.71484 20938.74414 20761.0
    0.0000480 19196.32617 21257.99609 20814.0
    0.0000455 19192.93945 21813.29297 21986.0
    0.0000441 19189.55469 22445.43164 22687.0
    0.0000420 19186.16992 23060.24609 23819.0
    0.0000407 19182.78516 23494.98438 24585.0
    0.0000410 19179.40430 23601.12109 24385.0
    0.0000419 19176.02148 23383.15234 23848.0
    0.0000429 19172.64063 23003.05078 23303.0
    0.0000442 19169.26367 22652.94922 22647.0
    0.0000446 19165.88477 22377.50586 22442.0
    0.0000440 19162.50781 22192.32422 22723.0
    0.0000446 19159.13086 22018.54297 22425.0
    0.0000448 19155.75586 21757.58398 22334.0
    0.0000462 19152.38281 21409.58008 21630.0
    0.0000467 19149.01172 21007.58398 21428.0
    0.0000485 19145.64063 20633.63672 20622.0
    0.0000487 19142.26953 20306.71875 20521.0
    0.0000494 19138.90039 20052.59766 20235.0
    0.0000497 19135.53125 19870.76563 20118.0
    0.0000500 19132.16602 19749.19531 19999.0
    0.0000505 19128.79883 19657.34961 19817.0
    0.0000500 19125.43359 19618.18945 20012.0
    0.0000506 19122.07031 19597.45117 19772.0
    0.0000508 19118.70703 19586.65625 19670.0
    0.0000508 19115.34570 19622.53125 19668.0
    0.0000499 19111.98633 19675.59766 20030.0
    0.0000502 19108.62695 19816.49219 19902.0
    0.0000501 19105.26758 19898.53125 19966.0
    0.0000497 19101.91211 20022.67773 20124.0
    0.0000499 19098.55469 20195.25391 20021.0
    0.0000488 19095.19922 20422.44531 20500.0
    0.0000481 19091.84570 20667.82422 20784.0
    0.0000466 19088.49414 20989.74414 21464.0
    0.0000455 19085.14258 21326.46094 21978.0
    0.0000446 19081.79102 21543.25977 22401.0
    0.0000451 19078.44336 21640.67383 22194.0
    0.0000459 19075.09375 21646.18945 21806.0
    0.0000467 19071.74805 21605.33789 21428.0
    0.0000460 19068.40039 21572.14844 21726.0
    0.0000467 19065.05664 21633.67773 21403.0
    0.0000457 19061.71094 21777.79297 21874.0
    0.0000453 19058.36914 22009.76172 22060.0
    0.0000454 19055.02734 22352.07031 22034.0
    0.0000448 19051.68750 22828.59766 22301.0
    0.0000449 19048.34766 23541.16602 22283.0
    0.0000435 19045.00977 24604.22852 22988.0
    0.0000405 19041.67188 26107.50000 24669.0
    0.0000379 19038.33594 28087.01758 26397.0
    0.0000352 19035.00195 30493.00195 28425.0
    0.0000309 19031.66797 33182.21875 32338.0
    0.0000277 19028.33398 35855.90234 36089.0
    0.0000255 19025.00195 38069.83594 39197.0
    0.0000249 19021.67188 39284.99609 40145.0
    0.0000253 19018.34180 39205.28906 39525.0
    0.0000266 19015.01367 38109.46484 37639.0
    0.0000282 19011.68750 36592.58594 35505.0
    0.0000295 19008.36133 35199.74219 33843.0
    0.0000302 19005.03516 34146.65625 33153.0
    0.0000300 19001.71094 33318.68750 33316.0
    0.0000308 18998.38672 32446.20703 32508.0
    0.0000319 18995.06641 31284.02344 31386.0
    0.0000333 18991.74609 29834.57813 30041.0
    0.0000358 18988.42578 28253.95508 27944.0
    0.0000382 18985.10742 26736.50391 26146.0
    0.0000405 18981.78906 25395.49609 24715.0
    0.0000421 18978.47266 24288.55469 23773.0
    0.0000438 18975.15820 23449.15625 22829.0
    0.0000448 18971.84375 22859.29102 22314.0
    0.0000452 18968.53125 22484.90039 22137.0
    0.0000461 18965.22070 22260.15430 21685.0
    0.0000459 18961.90820 22135.97656 21763.0
    0.0000464 18958.59961 22114.72852 21565.0
    0.0000468 18955.29102 22212.07031 21377.0
    0.0000463 18951.98242 22435.88281 21606.0
    0.0000456 18948.67773 22782.18555 21917.0
    0.0000437 18945.37109 23215.58203 22874.0
    0.0000427 18942.06641 23641.87500 23420.0
    0.0000419 18938.76563 23969.74219 23855.0
    0.0000416 18935.46289 24133.70703 24020.0
    0.0000411 18932.16211 24163.89453 24338.0
    0.0000414 18928.86133 24092.34375 24168.0
    0.0000422 18925.56250 23976.61719 23711.0
    0.0000425 18922.26367 23851.16797 23545.0
    0.0000431 18918.97070 23742.20313 23212.0
    0.0000429 18915.67383 23665.62305 23333.0
    0.0000431 18912.37891 23619.42383 23199.0
    0.0000428 18909.08594 23582.18359 23385.0
    0.0000424 18905.79492 23530.90820 23580.0
    0.0000418 18902.50391 23413.57031 23902.0
    0.0000420 18899.21484 23180.94141 23799.0
    0.0000433 18895.92578 22835.58594 23070.0
    0.0000440 18892.63672 22278.02930 22711.0
    0.0000455 18889.35156 21932.11133 21966.0
    0.0000458 18886.06445 21673.64844 21834.0
    0.0000470 18882.78125 21552.58008 21269.0
    0.0000469 18879.49805 21487.63086 21324.0
    0.0000470 18876.21680 21480.72656 21270.0
    0.0000462 18872.93555 21512.18750 21631.0
    0.0000457 18869.65430 21586.50195 21871.0
    0.0000467 18866.37695 21716.96484 21397.0
    0.0000463 18863.09961 21922.65430 21580.0
    0.0000452 18859.82227 22184.98828 22119.0
    0.0000449 18856.54688 22456.69727 22276.0
    0.0000444 18853.27148 22640.18555 22521.0
    0.0000442 18849.99805 22700.13086 22608.0
    0.0000449 18846.72656 22655.43164 22294.0
    0.0000451 18843.45703 22553.57617 22196.0
    0.0000455 18840.18555 22430.46484 21993.0
    0.0000454 18836.91797 22301.68164 22028.0
    0.0000446 18833.65039 22192.28516 22426.0
    0.0000461 18830.38281 22086.30273 21702.0
    0.0000461 18827.11719 21985.07422 21710.0
    0.0000465 18823.85352 21876.87305 21505.0
    0.0000467 18820.58984 21835.18555 21393.0
    0.0000468 18817.32617 21852.06641 21375.0
    0.0000468 18814.06641 21948.66602 21381.0
    0.0000466 18810.80469 22163.82813 21445.0
    0.0000458 18807.54492 22517.53516 21839.0
    0.0000442 18804.28906 22999.59375 22613.0
    0.0000428 18801.03320 23538.28516 23387.0
    0.0000412 18797.77734 24003.98242 24291.0
    0.0000403 18794.52148 24246.47266 24816.0
    0.0000415 18791.26758 24212.45508 24080.0
    0.0000419 18788.01758 23988.06445 23866.0
    0.0000435 18784.76563 23699.96484 22977.0
    0.0000434 18781.51563 23476.74805 23040.0
    0.0000435 18778.26563 23311.97852 23010.0
    0.0000437 18775.01758 23123.61914 22909.0
    0.0000441 18771.76953 22861.95703 22690.0
    0.0000446 18768.52734 22485.80859 22404.0
    0.0000457 18765.28125 22038.19336 21893.0
    0.0000466 18762.03711 21565.50586 21448.0
    0.0000483 18758.79492 21158.72461 20723.0
    0.0000491 18755.55469 20808.30859 20352.0
    0.0000495 18752.31445 20523.52148 20207.0
    0.0000493 18749.07617 20288.30664 20294.0
    0.0000503 18745.83789 20116.63867 19874.0
    0.0000506 18742.59961 20025.38867 19762.0
    0.0000503 18739.36328 20011.10742 19863.0
    0.0000502 18736.12891 20125.88281 19923.0
    0.0000501 18732.89453 20358.15430 19962.0
    0.0000490 18729.66406 20707.83789 20413.0
    0.0000480 18726.43359 21220.71875 20825.0
    0.0000461 18723.20117 21701.47266 21708.0
    0.0000449 18719.97266 22119.16992 22265.0
    0.0000432 18716.74414 22359.17969 23124.0
    0.0000435 18713.51758 22388.74609 23003.0
    0.0000444 18710.29297 22240.66016 22516.0
    0.0000461 18707.06836 22007.83789 21715.0
    0.0000469 18703.84375 21816.17969 21338.0
    0.0000471 18700.62109 21669.79102 21218.0
    0.0000469 18697.39844 21595.73633 21307.0
    0.0000468 18694.17969 21557.03906 21353.0
    0.0000465 18690.96094 21508.66602 21511.0
    0.0000475 18687.74219 21439.53906 21058.0
    0.0000475 18684.52539 21360.07813 21073.0
    0.0000477 18681.30859 21285.21484 20958.0
    0.0000477 18678.09375 21230.85352 20980.0
    0.0000473 18674.88086 21191.04492 21157.0
    0.0000481 18671.66797 21185.75586 20799.0
    0.0000483 18668.45703 21253.74805 20720.0
    0.0000482 18665.24609 21452.55469 20730.0
    0.0000470 18662.03711 21828.55469 21269.0
    0.0000466 18658.82813 22396.01172 21450.0
    0.0000448 18655.62109 23130.20898 22342.0
    0.0000434 18652.41602 23967.73047 23040.0
    0.0000411 18649.21094 24812.80664 24343.0
    0.0000393 18646.00781 25537.39453 25416.0
    0.0000374 18642.80469 25977.97070 26739.0
    0.0000374 18639.60156 26040.93945 26711.0
    0.0000384 18636.40234 25777.25391 26021.0
    0.0000405 18633.20313 25357.16016 24687.0
    0.0000413 18630.00391 24949.69336 24233.0
    0.0000421 18626.80664 24627.40430 23739.0
    0.0000420 18623.61133 24381.13477 23782.0
    0.0000416 18620.41602 24125.61328 24033.0
    0.0000417 18617.22266 23768.34766 23991.0
    0.0000425 18614.02930 23270.63281 23554.0
    0.0000443 18610.83789 22704.47656 22559.0
    0.0000460 18607.64844 22125.96680 21745.0
    0.0000475 18604.45898 21618.83984 21070.0
    0.0000472 18601.26953 21242.56445 21193.0
    0.0000480 18598.08398 21013.50391 20841.0
    0.0000474 18594.89648 20968.66406 21112.0
    0.0000470 18591.71094 21143.31055 21292.0
    0.0000451 18588.52734 21561.12500 22169.0
    0.0000446 18585.34375 22156.04297 22415.0
    0.0000447 18582.16406 22584.06250 22366.0
    0.0000461 18578.98242 22469.18750 21693.0
    0.0000468 18575.80273 21899.41797 21388.0
    0.0000477 18572.62500 21350.57227 20970.0
    0.0000489 18569.44727 21082.37695 20462.0
    0.0000476 18566.27148 21126.49219 20998.0
    0.0000469 18563.09570 21441.21875 21325.0
    0.0000457 18559.92188 21870.73242 21864.0
    0.0000457 18556.75000 22129.76367 21895.0
    0.0000464 18553.57813 22067.87500 21565.0
    0.0000465 18550.40625 21808.92188 21492.0
    0.0000476 18547.23633 21493.67383 21027.0
    0.0000480 18544.06836 21173.63281 20829.0
    0.0000488 18540.90234 20882.22852 20472.0
    0.0000498 18537.73438 20663.06250 20088.0
    0.0000493 18534.57031 20508.12500 20279.0
    0.0000502 18531.40625 20412.51367 19930.0
    0.0000501 18528.24219 20345.97461 19941.0
    0.0000501 18525.08203 20265.63281 19977.0
    0.0000504 18521.91992 20142.51563 19858.0
    0.0000503 18518.76172 19979.02539 19865.0
    0.0000507 18515.60156 19773.73438 19736.0
    0.0000511 18512.44336 19619.04883 19578.0
    0.0000516 18509.28906 19489.72852 19382.0
    0.0000519 18506.13281 19390.71875 19267.0
    0.0000523 18502.97852 19324.51758 19121.0
    0.0000518 18499.82617 19293.27344 19293.0
    0.0000520 18496.67383 19299.70117 19219.0
    0.0000524 18493.52344 19348.58594 19099.0
    0.0000525 18490.37305 19419.66992 19038.0
    0.0000516 18487.22461 19551.12305 19385.0
    0.0000513 18484.07813 19705.14648 19482.0
    0.0000508 18480.93164 19854.94922 19674.0
    0.0000501 18477.78516 19963.03906 19973.0
    0.0000501 18474.64063 19999.90234 19971.0
    0.0000500 18471.49805 19973.35938 19983.0
    0.0000503 18468.35547 19923.59766 19869.0
    0.0000503 18465.21484 19896.13281 19861.0
    0.0000509 18462.07617 19895.23633 19641.0
    0.0000505 18458.93750 19906.56836 19801.0
    0.0000509 18455.79883 19904.05273 19657.0
    0.0000506 18452.66406 19859.04297 19780.0
    0.0000507 18449.52734 19765.25195 19715.0
    0.0000514 18446.39258 19634.26953 19468.0
    0.0000513 18443.25977 19520.01953 19480.0
    0.0000522 18440.12695 19422.34570 19140.0
    0.0000516 18436.99805 19390.51172 19390.0
    0.0000528 18433.86719 19349.27148 18929.0
    0.0000518 18430.73828 19314.81445 19295.0
    0.0000518 18427.61133 19291.05273 19305.0
    0.0000523 18424.48438 19270.61719 19136.0
    0.0000525 18421.35742 19261.23047 19031.0
    0.0000524 18418.23438 19251.48633 19095.0
    0.0000524 18415.11133 19234.70703 19089.0
    0.0000524 18411.98828 19240.04492 19095.0
    0.0000529 18408.86719 19230.41406 18917.0
    0.0000525 18405.74805 19214.38477 19055.0
    0.0000527 18402.62891 19195.06055 18968.0
    0.0000527 18399.51172 19175.79492 18974.0
    0.0000526 18396.39453 19161.17578 19027.0
    0.0000524 18393.27930 19155.60742 19086.0
    0.0000527 18390.16406 19156.31836 18977.0
    0.0000528 18387.05078 19191.77148 18944.0
    0.0000524 18383.93945 19263.55664 19087.0
    0.0000521 18380.82813 19391.33203 19188.0
    0.0000517 18377.71875 19605.23438 19353.0
    0.0000517 18374.60938 19945.51758 19337.0
    0.0000513 18371.50195 20450.81250 19505.0
    0.0000497 18368.39453 21146.58594 20123.0
    0.0000477 18365.28711 22025.97852 20967.0
    0.0000458 18362.18359 23037.08984 21818.0
    0.0000422 18359.08008 24028.54297 23709.0
    0.0000405 18355.97852 24794.77344 24697.0
    0.0000391 18352.87695 25119.80469 25600.0
    0.0000399 18349.77734 24941.00195 25068.0
    0.0000415 18346.67773 24414.04688 24120.0
    0.0000435 18343.58008 23789.95508 23002.0
    0.0000442 18340.48438 23268.41992 22607.0
    0.0000450 18337.38867 22922.30469 22224.0
    0.0000447 18334.29297 22715.36523 22376.0
    0.0000444 18331.19922 22532.33203 22499.0
    0.0000449 18328.10742 22263.44336 22288.0
    0.0000461 18325.01563 21813.87500 21707.0
    0.0000475 18321.92578 21259.33398 21071.0
    0.0000479 18318.83789 20687.96680 20879.0
    0.0000495 18315.75000 20181.69141 20207.0
    0.0000516 18312.66211 19763.28320 19377.0
    0.0000517 18309.57813 19479.72461 19326.0
    0.0000529 18306.49219 19277.16211 18915.0
    0.0000531 18303.40820 19177.14648 18835.0
    0.0000535 18300.32617 19141.46289 18690.0
    0.0000530 18297.24414 19182.98633 18872.0
    0.0000531 18294.16406 19256.91602 18836.0
    0.0000525 18291.08594 19369.99219 19060.0
    0.0000516 18288.00781 19502.18945 19376.0
    0.0000513 18284.92969 19647.86914 19501.0
    0.0000502 18281.85352 19775.15625 19909.0
    0.0000499 18278.77930 19828.64258 20043.0
    0.0000506 18275.70703 19838.28906 19777.0
    0.0000512 18272.63477 19833.45703 19526.0
    0.0000515 18269.56250 19832.18359 19436.0
    0.0000510 18266.49219 19865.53125 19626.0
    0.0000517 18263.42188 19942.00391 19334.0
    0.0000510 18260.35352 20061.21875 19605.0
    0.0000497 18257.28906 20210.50000 20139.0
    0.0000493 18254.22266 20368.29102 20293.0
    0.0000490 18251.15820 20532.93750 20426.0
    0.0000496 18248.09375 20698.51953 20165.0
    0.0000491 18245.03125 20875.61523 20355.0
    0.0000494 18241.96875 21074.27148 20227.0
    0.0000484 18238.90820 21331.66211 20651.0
    0.0000479 18235.84961 21654.92383 20895.0
    0.0000472 18232.79102 22018.10742 21196.0
    0.0000455 18229.73438 22366.08594 21992.0
    0.0000446 18226.67773 22633.70508 22414.0
    0.0000444 18223.62305 22790.00781 22506.0
    0.0000443 18220.57031 22812.44336 22564.0
    0.0000456 18217.51758 22813.17969 21952.0
    0.0000459 18214.46680 22807.57031 21763.0
    0.0000456 18211.41602 22831.99023 21927.0
    0.0000454 18208.36523 22882.10352 22027.0
    0.0000443 18205.31641 22973.54492 22582.0
    0.0000440 18202.27148 22940.44336 22722.0
    0.0000438 18199.22461 22800.22461 22843.0
    0.0000443 18196.17969 22546.87500 22575.0
    0.0000454 18193.13672 22224.80859 22049.0
    0.0000468 18190.09180 21903.62305 21355.0
    0.0000483 18187.05273 21646.75391 20720.0
    0.0000479 18184.01172 21490.93164 20857.0
    0.0000480 18180.97070 21480.06836 20828.0
    0.0000479 18177.93359 21558.45898 20884.0
    0.0000475 18174.89648 21744.41406 21034.0
    0.0000472 18171.85938 22027.08984 21181.0
    0.0000456 18168.82617 22398.36523 21920.0
    0.0000443 18165.79102 22837.42383 22596.0
    0.0000436 18162.75781 23287.25391 22934.0
    0.0000426 18159.72656 23671.22266 23473.0
    0.0000421 18156.69531 23937.77344 23768.0
    0.0000417 18153.66602 24081.78906 24007.0
    0.0000414 18150.63867 24111.20508 24139.0
    0.0000417 18147.61133 24019.29688 23953.0
    0.0000423 18144.58398 23801.82422 23613.0
    0.0000431 18141.55859 23497.67773 23182.0
    0.0000441 18138.53516 23147.22070 22652.0
    0.0000446 18135.51172 22777.75586 22442.0
    0.0000459 18132.49219 22393.58008 21799.0
    0.0000460 18129.47070 22031.10742 21759.0
    0.0000467 18126.45117 21668.93555 21425.0
    0.0000472 18123.43164 21295.40820 21170.0
    0.0000482 18120.41406 20897.44727 20743.0
    0.0000500 18117.39844 20486.16406 19986.0
    0.0000508 18114.38477 20081.03711 19687.0
    0.0000517 18111.36914 19735.41797 19333.0
    0.0000527 18108.35742 19441.46680 18991.0
    0.0000534 18105.34375 19211.45117 18740.0
    0.0000533 18102.33398 19031.10547 18753.0
    0.0000540 18099.32422 18907.97656 18532.0
    0.0000536 18096.31641 18814.08984 18664.0
    0.0000538 18093.30859 18741.72852 18583.0
    0.0000541 18090.30273 18677.29297 18481.0
    0.0000540 18087.29688 18637.33789 18524.0
    0.0000542 18084.29102 18593.59961 18447.0
    0.0000543 18081.28906 18557.69141 18402.0
    0.0000548 18078.28711 18535.81836 18239.0
    0.0000536 18075.28711 18525.38086 18645.0
    0.0000544 18072.28711 18511.56445 18372.0
    0.0000550 18069.28906 18502.81836 18185.0
    0.0000549 18066.29102 18498.34180 18207.0
    0.0000546 18063.29492 18502.68945 18310.0
    0.0000543 18060.29883 18510.29492 18419.0
    0.0000544 18057.30469 18528.48828 18397.0
    0.0000539 18054.31250 18564.61133 18569.0
    0.0000547 18051.32031 18618.78516 18285.0
    0.0000538 18048.32813 18694.33984 18595.0
    0.0000539 18045.33984 18797.86719 18563.0
    0.0000540 18042.35156 18932.18555 18509.0
    0.0000533 18039.36328 19096.52344 18753.0
    0.0000530 18036.37695 19284.36328 18856.0
    0.0000522 18033.39063 19482.03711 19142.0
    0.0000517 18030.40820 19659.98047 19351.0
    0.0000512 18027.42383 19805.65234 19521.0
    0.0000510 18024.44141 19888.04883 19622.0
    0.0000508 18021.46094 19970.13477 19690.0
    0.0000504 18018.48047 20055.00781 19843.0
    0.0000514 18015.50195 20179.57031 19442.0
    0.0000501 18012.52539 20375.10352 19961.0
    0.0000507 18009.54883 20656.60742 19726.0
    0.0000496 18006.57227 21012.34961 20161.0
    0.0000474 18003.59766 21433.32422 21093.0
    0.0000451 18000.62500 21813.07422 22170.0
    0.0000446 17997.65234 22152.56445 22411.0
    0.0000435 17994.68164 22367.91797 22991.0
    0.0000446 17991.71289 22440.90625 22414.0
    0.0000452 17988.74414 22409.70117 22121.0
    0.0000449 17985.77539 22318.86328 22278.0
    0.0000455 17982.80859 22201.44336 21991.0
    0.0000455 17979.84180 22073.09766 21996.0
    0.0000458 17976.87891 21869.74609 21829.0
    0.0000458 17973.91602 21639.62109 21822.0
    0.0000468 17970.95313 21412.34570 21390.0
    0.0000477 17967.99219 21184.52734 20980.0
    0.0000481 17965.03125 20990.18750 20802.0
    0.0000486 17962.07422 20851.82422 20590.0
    0.0000487 17959.11523 20847.12109 20523.0
    0.0000484 17956.16016 20811.50586 20667.0
    0.0000484 17953.20313 20802.31641 20640.0
    0.0000480 17950.24805 20775.03516 20855.0
    0.0000486 17947.29492 20720.01953 20593.0
    0.0000482 17944.34375 20628.92188 20738.0
    0.0000485 17941.39258 20507.91406 20612.0
    0.0000494 17938.44141 20393.00000 20262.0
    0.0000497 17935.49414 20314.31250 20105.0
    0.0000498 17932.54492 20320.66406 20087.0
    0.0000488 17929.59766 20332.13477 20474.0
    0.0000491 17926.65234 20384.40820 20356.0
    0.0000495 17923.70898 20483.08008 20187.0
    0.0000498 17920.76563 20639.40430 20079.0
    0.0000491 17917.82227 20892.64453 20376.0
    0.0000489 17914.88086 21260.75391 20437.0
    0.0000480 17911.93945 21748.29883 20835.0
    0.0000457 17909.00195 22313.16016 21866.0
    0.0000431 17906.06445 22876.94922 23197.0
    0.0000404 17903.12695 23309.74414 24744.0
    0.0000398 17900.19141 23499.59375 25148.0
    0.0000412 17897.25781 23441.91211 24298.0
    0.0000429 17894.32227 23275.81055 23303.0
    0.0000448 17891.39063 23147.24609 22333.0
    0.0000454 17888.45898 23211.22461 22020.0
    0.0000453 17885.52930 23484.00195 22098.0
    0.0000432 17882.59961 23918.43555 23173.0
    0.0000408 17879.67188 24384.65430 24509.0
    0.0000392 17876.74414 24688.02734 25482.0
    0.0000394 17873.82031 24714.57617 25411.0
    0.0000399 17870.89453 24441.45703 25080.0
    0.0000414 17867.97070 23955.79688 24127.0
    0.0000434 17865.04883 23390.22266 23038.0
    0.0000452 17862.12695 22827.87695 22116.0
    0.0000462 17859.20703 22345.30273 21658.0
    0.0000470 17856.28906 21963.61719 21282.0
    0.0000468 17853.37109 21638.07617 21384.0
    0.0000472 17850.45313 21345.73828 21202.0
    0.0000476 17847.53711 21039.99609 20994.0
    0.0000481 17844.62109 20713.68359 20797.0
    0.0000490 17841.70898 20369.77539 20402.0
    0.0000501 17838.79688 20025.31836 19970.0
    0.0000508 17835.88477 19704.53906 19682.0
    0.0000516 17832.97461 19419.83984 19388.0
    0.0000528 17830.06445 19185.32031 18933.0
    0.0000534 17827.15625 19005.07422 18738.0
    0.0000541 17824.25000 18889.56641 18499.0
    0.0000536 17821.34375 18825.10938 18648.0
    0.0000535 17818.43945 18830.00391 18677.0
    0.0000532 17815.53516 18866.60547 18782.0
    0.0000537 17812.63281 18899.55859 18623.0
    0.0000522 17809.73047 18941.34766 19149.0
    0.0000521 17806.83203 18971.71094 19189.0
    0.0000517 17803.93164 18975.95703 19330.0
    0.0000520 17801.03320 18949.97266 19242.0
    0.0000533 17798.13672 18906.31836 18751.0
    0.0000526 17795.24023 18876.05273 19026.0
    0.0000532 17792.34570 18860.91016 18800.0
    0.0000532 17789.45117 18861.85938 18806.0
    0.0000533 17786.55859 18899.52930 18767.0
    0.0000528 17783.66797 18977.94727 18944.0
    0.0000520 17780.77734 19102.82617 19242.0
    0.0000525 17777.88672 19283.15820 19034.0
    0.0000526 17775.00000 19533.63867 19003.0
    0.0000518 17772.11133 19866.86133 19320.0
    0.0000501 17769.22656 20282.25391 19964.0
    0.0000489 17766.33984 20765.49609 20454.0
    0.0000483 17763.45703 21269.86523 20688.0
    0.0000456 17760.57422 21734.15820 21937.0
    0.0000438 17757.69336 22096.35547 22832.0
    0.0000438 17754.81250 22332.23633 22807.0
    0.0000441 17751.93164 22450.23438 22690.0
    0.0000442 17749.05469 22481.53906 22634.0
    0.0000441 17746.17578 22460.55273 22673.0
    0.0000444 17743.29883 22347.88086 22545.0
    0.0000442 17740.42578 22222.36328 22646.0
    0.0000446 17737.55078 22029.37500 22407.0
    0.0000451 17734.67773 21782.40625 22172.0
    0.0000455 17731.80664 21493.92773 21972.0
    0.0000465 17728.93555 21186.31445 21520.0
    0.0000480 17726.06641 20873.92578 20812.0
    0.0000480 17723.19922 20571.82227 20818.0
    0.0000495 17720.33203 20283.26367 20206.0
    0.0000502 17717.46484 20010.29492 19914.0
    0.0000509 17714.59961 19729.58398 19657.0
    0.0000514 17711.73438 19461.08008 19465.0
    0.0000523 17708.87305 19212.39844 19117.0
    0.0000527 17706.01172 19043.42578 18976.0
    0.0000535 17703.15039 18864.08594 18678.0
    0.0000541 17700.29102 18720.16602 18478.0
    0.0000539 17697.43164 18609.08984 18539.0
    0.0000543 17694.57422 18524.94922 18402.0
    0.0000543 17691.71875 18465.89648 18432.0
    0.0000543 17688.86328 18410.21875 18411.0
    0.0000547 17686.00977 18375.54102 18295.0
    0.0000551 17683.15625 18351.75195 18159.0
    0.0000550 17680.30469 18364.31250 18186.0
    0.0000554 17677.45313 18366.93750 18066.0
    0.0000546 17674.60352 18399.78125 18328.0
    0.0000542 17671.75586 18438.19922 18442.0
    0.0000544 17668.90820 18495.43359 18383.0
    0.0000541 17666.06055 18570.95313 18474.0
    0.0000534 17663.21484 18666.23438 18716.0
    0.0000536 17660.37109 18781.64453 18665.0
    0.0000528 17657.52930 18919.83984 18946.0
    0.0000530 17654.68750 19092.45508 18863.0
    0.0000531 17651.84570 19326.56836 18832.0
    0.0000531 17649.00586 19633.58984 18840.0
    0.0000529 17646.16797 20027.08203 18915.0
    0.0000519 17643.32813 20540.74414 19259.0
    0.0000504 17640.49414 21149.18945 19858.0
    0.0000479 17637.65820 21838.05273 20856.0
    0.0000449 17634.82422 22500.86523 22291.0
    0.0000434 17631.99023 23050.58789 23020.0
    0.0000422 17629.15820 23345.73828 23672.0
    0.0000423 17626.32813 23362.51758 23633.0
    0.0000436 17623.49805 23171.76563 22962.0
    0.0000443 17620.66992 22864.56445 22597.0
    0.0000450 17617.84180 22545.50781 22221.0
    0.0000461 17615.01563 22282.32031 21687.0
    0.0000471 17612.18945 22110.22070 21219.0
    0.0000464 17609.36523 22008.13086 21537.0
    0.0000459 17606.54297 21944.28320 21772.0
    0.0000460 17603.72070 21855.30859 21743.0
    0.0000463 17600.89844 21711.65234 21591.0
    0.0000466 17598.07813 21588.49023 21465.0
    0.0000465 17595.25977 21470.76367 21525.0
    0.0000464 17592.44336 21364.66016 21543.0
    0.0000465 17589.62695 21291.57031 21528.0
    0.0000453 17586.81055 21213.54102 22082.0
    0.0000469 17583.99609 21154.84180 21327.0
    0.0000484 17581.18359 21144.53125 20668.0
    0.0000484 17578.36914 21217.36328 20675.0
    0.0000486 17575.56055 21400.76563 20592.0
    0.0000487 17572.75000 21650.01172 20543.0
    0.0000463 17569.94141 21946.66992 21581.0
    0.0000455 17567.13281 22242.04102 21987.0
    0.0000448 17564.32617 22487.84570 22336.0
    0.0000439 17561.51953 22629.69531 22789.0
    0.0000440 17558.71680 22660.52344 22723.0
    0.0000443 17555.91406 22582.47852 22583.0
    0.0000448 17553.11133 22409.43164 22301.0
    0.0000452 17550.30859 22176.93359 22129.0
    0.0000461 17547.50781 21898.88086 21706.0
    0.0000466 17544.71094 21618.42773 21449.0
    0.0000472 17541.91211 21357.27148 21190.0
    0.0000477 17539.11523 21119.11914 20950.0
    0.0000492 17536.32031 20905.22852 20315.0
    0.0000488 17533.52539 20690.82813 20497.0
    0.0000492 17530.73242 20484.34961 20312.0
    0.0000499 17527.93945 20290.74219 20057.0
    0.0000509 17525.14844 20124.04688 19662.0
    0.0000515 17522.35938 20010.09570 19411.0
    0.0000507 17519.57031 19978.87500 19723.0
    0.0000515 17516.78125 20056.27734 19407.0
    0.0000519 17513.99414 20262.46289 19250.0
    0.0000504 17511.20898 20591.26563 19834.0
    0.0000496 17508.42383 21041.92578 20144.0
    0.0000485 17505.64063 21587.26758 20625.0
    0.0000464 17502.85938 22184.98047 21529.0
    0.0000447 17500.07813 22778.12891 22381.0
    0.0000439 17497.29688 23302.91602 22776.0
    0.0000426 17494.51758 23698.31250 23484.0
    0.0000427 17491.74023 23943.81641 23420.0
    0.0000425 17488.96289 24046.39844 23545.0
    0.0000432 17486.18750 24064.34375 23149.0
    0.0000434 17483.41211 24043.91797 23049.0
    0.0000428 17480.63867 24003.02344 23376.0
    0.0000419 17477.86719 23918.37695 23879.0
    0.0000428 17475.09570 23743.12109 23379.0
    0.0000433 17472.32422 23454.12109 23111.0
    0.0000441 17469.55664 23057.82813 22693.0
    0.0000452 17466.78711 22594.72461 22132.0
    0.0000468 17464.02148 22106.78125 21346.0
    0.0000476 17461.25586 21619.06641 20999.0
    0.0000486 17458.49023 21208.02734 20570.0
    0.0000489 17455.72656 20847.65234 20443.0
    0.0000490 17452.96484 20530.31445 20407.0
    0.0000501 17450.20117 20240.04492 19956.0
    0.0000509 17447.44336 19958.25195 19656.0
    0.0000514 17444.68359 19690.86328 19459.0
    0.0000518 17441.92578 19440.57422 19318.0
    0.0000524 17439.16797 19169.43359 19091.0
    0.0000534 17436.41211 18955.87305 18717.0
    0.0000536 17433.65625 18769.51563 18665.0
    0.0000549 17430.90430 18607.29688 18218.0
    0.0000547 17428.15039 18488.69727 18294.0
    0.0000551 17425.40039 18410.23438 18160.0
    0.0000544 17422.64844 18374.66016 18378.0
    0.0000552 17419.90039 18353.32422 18110.0
    0.0000554 17417.15039 18350.57422 18062.0
    0.0000539 17414.40430 18351.34570 18543.0
    0.0000537 17411.65820 18352.83984 18638.0
    0.0000543 17408.91406 18352.40234 18433.0
    0.0000544 17406.16992 18349.26172 18368.0
    0.0000540 17403.42773 18345.45703 18509.0
    0.0000544 17400.68555 18352.73438 18369.0
    0.0000547 17397.94531 18370.32227 18284.0
    0.0000547 17395.20508 18401.74414 18283.0
    0.0000553 17392.46680 18459.98242 18074.0
    0.0000547 17389.73047 18549.94922 18265.0
    0.0000543 17386.99219 18674.34766 18407.0
    0.0000532 17384.25977 18829.83594 18790.0
    0.0000535 17381.52539 19010.36914 18677.0
    0.0000533 17378.79297 19210.02734 18746.0
    0.0000517 17376.06055 19433.84375 19340.0
    0.0000516 17373.33008 19679.58398 19395.0
    0.0000504 17370.60156 19926.26953 19831.0
    0.0000501 17367.87305 20206.59375 19958.0
    0.0000496 17365.14453 20472.78320 20166.0
    0.0000493 17362.41992 20707.45313 20299.0
    0.0000493 17359.69336 20888.01172 20266.0
    0.0000491 17356.96875 21005.66602 20386.0
    0.0000481 17354.24609 21041.30469 20807.0
    0.0000486 17351.52539 20981.37305 20587.0
    0.0000483 17348.80469 20793.89453 20715.0
    0.0000492 17346.08594 20599.90430 20332.0
    0.0000498 17343.36719 20368.55469 20088.0
    0.0000506 17340.64844 20146.30664 19776.0
    0.0000504 17337.93359 19947.81055 19853.0
    0.0000517 17335.21875 19784.45313 19354.0
    0.0000511 17332.50391 19633.10547 19558.0
    0.0000518 17329.79102 19481.45117 19301.0
    0.0000519 17327.08008 19315.16602 19263.0
    0.0000523 17324.36914 19127.59570 19138.0
    0.0000524 17321.65820 18940.50195 19099.0
    0.0000527 17318.95117 18741.32813 18983.0
    0.0000543 17316.24414 18570.97461 18428.0
    0.0000546 17313.53711 18433.32227 18310.0
    0.0000545 17310.83203 18345.67773 18349.0
    0.0000553 17308.12695 18301.53320 18083.0
    0.0000552 17305.42578 18302.55078 18116.0
    0.0000550 17302.72266 18347.50977 18174.0
    0.0000542 17300.02148 18438.42969 18463.0
    0.0000539 17297.32227 18570.98242 18547.0
    0.0000543 17294.62305 18741.84961 18402.0
    0.0000536 17291.92578 18957.51367 18648.0
    0.0000530 17289.23047 19219.93945 18863.0
    0.0000527 17286.53516 19535.09180 18969.0
    0.0000506 17283.83984 19902.09766 19773.0
    0.0000487 17281.14844 20283.69141 20532.0
    0.0000482 17278.45508 20648.13086 20735.0
    0.0000474 17275.76563 20955.89648 21081.0
    0.0000470 17273.07617 21174.35742 21299.0
    0.0000469 17270.38672 21292.27148 21318.0
    0.0000463 17267.69922 21303.37109 21620.0
    0.0000467 17265.01172 21214.98242 21434.0
    0.0000469 17262.32617 21049.51172 21313.0
    0.0000478 17259.64258 20881.94531 20907.0
    0.0000486 17256.96094 20681.27148 20589.0
    0.0000495 17254.27734 20511.29688 20190.0
    0.0000499 17251.59570 20380.08203 20030.0
    0.0000490 17248.91797 20284.66406 20390.0
    0.0000497 17246.23828 20217.43750 20121.0
    0.0000495 17243.56055 20156.46875 20213.0
    0.0000496 17240.88477 20108.45313 20155.0
    0.0000501 17238.20898 20053.68750 19956.0
    0.0000500 17235.53320 20007.22656 20007.0
    0.0000501 17232.86133 19940.91211 19965.0
    0.0000506 17230.18945 19874.08203 19753.0
    0.0000490 17227.51758 19798.64844 20402.0
    0.0000493 17224.84961 19719.86719 20266.0
    0.0000499 17222.17969 19590.99219 20027.0
    0.0000500 17219.51172 19477.47656 19983.0
    0.0000508 17216.84570 19398.33398 19704.0
    0.0000516 17214.17969 19325.31445 19362.0
    0.0000520 17211.51563 19285.33984 19241.0
    0.0000518 17208.85352 19281.66992 19298.0
    0.0000523 17206.18945 19344.16602 19129.0
    0.0000522 17203.52930 19429.05273 19153.0
    0.0000517 17200.86914 19536.21289 19333.0
    0.0000511 17198.20898 19661.58008 19564.0
    0.0000511 17195.55273 19809.46094 19582.0
    0.0000505 17192.89648 19987.65820 19799.0
    0.0000502 17190.24023 20167.17969 19929.0
    0.0000497 17187.58594 20357.08789 20113.0
    0.0000501 17184.93164 20573.82422 19969.0
    0.0000498 17182.28125 20864.82227 20081.0
    0.0000496 17179.62891 21224.54297 20179.0
    0.0000483 17176.98047 21654.75391 20709.0
    0.0000474 17174.33008 22131.67383 21112.0
    0.0000451 17171.68359 22609.02930 22175.0
    0.0000428 17169.03516 23024.83008 23366.0
    0.0000422 17166.39063 23326.05859 23689.0
    0.0000418 17163.74609 23508.33398 23921.0
    0.0000420 17161.10156 23586.42578 23812.0
    0.0000426 17158.45898 23608.00000 23490.0
    0.0000432 17155.81836 23617.79883 23126.0
    0.0000428 17153.17773 23604.23047 23345.0
    0.0000418 17150.53906 23540.00586 23904.0
    0.0000418 17147.90234 23412.28516 23923.0
    0.0000422 17145.26563 23199.15039 23706.0
    0.0000422 17142.62891 22891.43555 23694.0
    0.0000434 17139.99414 22511.35938 23037.0
    0.0000445 17137.35938 22091.75781 22450.0
    0.0000467 17134.72852 21674.46094 21414.0
    0.0000469 17132.09766 21296.42969 21301.0
    0.0000474 17129.46680 20955.67969 21111.0
    0.0000484 17126.83789 20651.79883 20652.0
    0.0000494 17124.21094 20362.80664 20246.0
    0.0000493 17121.58203 20085.21680 20286.0
    0.0000503 17118.95703 19813.88867 19869.0
    0.0000503 17116.33398 19550.38086 19864.0
    0.0000515 17113.70898 19299.55078 19405.0
    0.0000518 17111.08594 19065.89063 19294.0
    0.0000536 17108.46484 18854.51953 18669.0
    0.0000541 17105.84570 18665.84961 18485.0
    0.0000541 17103.22656 18524.08594 18469.0
    0.0000545 17100.60938 18421.08789 18342.0
    0.0000541 17097.99219 18358.22266 18492.0
    0.0000551 17095.37500 18333.13477 18165.0
    0.0000549 17092.75977 18342.82813 18200.0
    0.0000543 17090.14844 18394.20508 18400.0
    0.0000547 17087.53516 18452.12891 18288.0
    0.0000541 17084.92383 18537.46289 18482.0
    0.0000546 17082.31250 18618.16992 18324.0
    0.0000539 17079.70313 18730.69336 18548.0
    0.0000530 17077.09375 18863.68555 18859.0
    0.0000519 17074.48828 19007.64258 19252.0
    0.0000514 17071.88281 19145.22266 19454.0
    0.0000514 17069.27734 19259.91992 19449.0
    0.0000498 17066.67383 19346.62305 20090.0
    0.0000504 17064.07227 19387.03516 19824.0
    0.0000508 17061.47070 19386.74219 19699.0
    0.0000506 17058.86914 19330.64453 19782.0
    0.0000512 17056.26953 19235.74414 19537.0
    0.0000523 17053.67188 19125.82227 19128.0
    0.0000519 17051.07422 19030.00195 19252.0
    0.0000527 17048.47852 18958.98828 18963.0
    0.0000526 17045.88477 18914.70703 19000.0
    0.0000520 17043.29102 18892.33984 19213.0
    0.0000528 17040.69727 18883.89648 18951.0
    0.0000519 17038.10547 18874.87500 19271.0
    0.0000520 17035.51563 18851.36719 19232.0
    0.0000518 17032.92578 18797.78906 19318.0
    0.0000531 17030.33789 18728.99805 18836.0
    0.0000537 17027.75195 18666.25000 18634.0
    0.0000533 17025.16406 18612.08398 18768.0
    0.0000541 17022.58008 18658.87891 18486.0
    0.0000536 17019.99609 18719.89063 18669.0
    0.0000524 17017.41211 18831.19531 19083.0
    0.0000534 17014.83203 18967.77148 18740.0
    0.0000524 17012.25195 19145.26563 19087.0
    0.0000525 17009.67188 19326.71094 19062.0
    0.0000514 17007.09375 19514.91992 19450.0
    0.0000500 17004.51563 19698.55273 20015.0
    0.0000493 17001.93945 19817.24805 20274.0
    0.0000490 16999.36523 19885.58984 20424.0
    0.0000486 16996.79102 19874.51367 20578.0
    0.0000488 16994.21875 19768.16797 20475.0
    0.0000499 16991.64648 19627.43555 20036.0
    0.0000509 16989.07617 19497.91992 19632.0
    0.0000515 16986.50586 19394.13477 19436.0
    0.0000528 16983.93945 19346.43164 18942.0
    0.0000521 16981.37109 19359.13672 19199.0
    0.0000518 16978.80469 19425.38281 19314.0
    0.0000508 16976.24023 19524.64844 19671.0
    0.0000507 16973.67578 19640.11719 19724.0
    0.0000503 16971.11328 19770.78320 19863.0
    0.0000511 16968.55078 19934.27930 19565.0
    0.0000509 16965.99023 20144.89453 19647.0
    0.0000501 16963.43164 20415.68164 19943.0
    0.0000501 16960.87305 20740.46875 19957.0
    0.0000485 16958.31445 21108.12695 20621.0
    0.0000476 16955.75781 21445.72266 21011.0
    0.0000465 16953.20313 21709.09180 21503.0
    0.0000458 16950.64844 21879.94141 21836.0
    0.0000453 16948.09766 21935.08203 22084.0
    0.0000453 16945.54492 21918.86523 22095.0
    0.0000467 16942.99219 21836.92578 21429.0
    0.0000465 16940.44336 21730.16406 21485.0
    0.0000480 16937.89648 21629.09570 20832.0
    0.0000476 16935.34766 21572.81836 20996.0
    0.0000479 16932.80273 21518.35742 20878.0
    0.0000469 16930.25586 21459.88477 21319.0
    0.0000473 16927.71094 21365.45898 21146.0
    0.0000478 16925.16992 21223.38477 20908.0
    0.0000484 16922.62695 21023.08789 20669.0
    0.0000487 16920.08594 20798.89648 20551.0
    0.0000487 16917.54688 20574.52930 20516.0
    0.0000500 16915.00781 20364.87500 19993.0
    0.0000500 16912.47070 20192.27344 20000.0
    0.0000506 16909.93555 20033.77930 19746.0
    0.0000500 16907.39844 19889.64063 19982.0
    0.0000509 16904.86523 19756.34766 19665.0
    0.0000503 16902.33203 19624.82813 19891.0
    0.0000504 16899.79883 19490.63281 19826.0
    0.0000514 16897.26953 19361.28320 19468.0
    0.0000522 16894.74023 19255.25781 19144.0
    0.0000525 16892.21094 19200.50977 19058.0
    0.0000528 16889.68164 19209.41602 18932.0
    0.0000527 16887.15625 19292.47461 18989.0
    0.0000521 16884.63086 19482.44531 19181.0
    0.0000520 16882.10742 19736.16211 19248.0
    0.0000519 16879.58398 20067.47656 19281.0
    0.0000517 16877.06055 20491.66016 19333.0
    0.0000501 16874.53906 20978.48633 19946.0
    0.0000484 16872.02148 21507.12500 20647.0
    0.0000474 16869.50195 22035.01172 21088.0
    0.0000460 16866.98438 22545.96680 21759.0
    0.0000451 16864.46875 23031.15039 22151.0
    0.0000435 16861.95117 23479.68555 23001.0
    0.0000418 16859.43750 23886.72852 23896.0
    0.0000420 16856.92383 24220.32422 23833.0
    0.0000417 16854.41211 24471.10352 23953.0
    0.0000404 16851.90039 24635.47852 24732.0
    0.0000397 16849.39258 24655.54883 25210.0
    0.0000393 16846.88281 24507.66797 25449.0
    0.0000404 16844.37500 24193.33398 24775.0
    0.0000421 16841.86719 23768.20117 23749.0
    0.0000428 16839.36133 23303.44727 23351.0
    0.0000446 16836.85742 22843.81445 22406.0
    0.0000456 16834.35547 22418.86914 21948.0
    0.0000458 16831.85156 22036.09570 21830.0
    0.0000465 16829.35156 21692.30273 21511.0
    0.0000460 16826.85156 21368.12305 21738.0
    0.0000469 16824.35352 21030.89063 21323.0
    0.0000471 16821.85547 20687.46289 21209.0
    0.0000490 16819.35938 20341.04102 20420.0
    0.0000503 16816.86328 20027.92578 19878.0
    0.0000515 16814.36914 19784.18555 19422.0
    0.0000524 16811.87305 19663.23047 19084.0
    0.0000535 16809.38281 19612.14063 18700.0
    0.0000526 16806.89063 19655.60156 19026.0
    0.0000527 16804.40039 19774.43945 18974.0
    0.0000515 16801.91211 19933.37109 19399.0
    0.0000499 16799.42383 20056.95508 20037.0
    0.0000495 16796.93750 20153.80859 20205.0
    0.0000484 16794.45117 20149.96289 20664.0
    0.0000490 16791.96680 20050.70508 20416.0
    0.0000499 16789.48438 19901.55859 20058.0
    0.0000513 16787.00195 19744.80078 19486.0
    0.0000521 16784.51953 19598.74805 19196.0
    0.0000530 16782.03906 19506.61914 18872.0
    0.0000535 16779.56055 19482.22070 18682.0
    0.0000533 16777.08398 19526.48242 18771.0
    0.0000522 16774.60547 19630.53516 19159.0
    0.0000512 16772.13086 19784.49609 19526.0
    0.0000503 16769.65625 19975.26172 19878.0
    0.0000496 16767.18359 20195.72461 20179.0
    0.0000497 16764.70898 20413.03711 20137.0
    0.0000498 16762.23828 20539.17188 20094.0
    0.0000500 16759.76758 20576.58594 19984.0
    0.0000505 16757.29883 20590.18359 19819.0
    0.0000502 16754.83008 20641.14844 19933.0
    0.0000501 16752.36523 20743.56445 19950.0
    0.0000490 16749.89844 20885.84375 20391.0
    0.0000474 16747.43359 21013.12500 21077.0
    0.0000468 16744.97070 21089.31055 21378.0
    0.0000469 16742.50781 21085.78125 21344.0
    0.0000476 16740.04688 20916.92188 21026.0
    0.0000486 16737.58594 20716.71875 20584.0
    0.0000490 16735.12695 20457.22266 20409.0
    0.0000510 16732.66797 20202.71289 19601.0
    0.0000512 16730.21094 19989.99219 19528.0
    0.0000514 16727.75586 19842.70898 19460.0
    0.0000513 16725.29883 19763.88281 19489.0
    0.0000514 16722.84766 19731.72070 19446.0
    0.0000516 16720.39453 19720.87891 19379.0
    0.0000512 16717.94336 19722.25781 19545.0
    0.0000507 16715.49219 19729.68164 19712.0
    0.0000506 16713.04297 19737.64844 19780.0
    0.0000500 16710.59570 19731.35742 20006.0
    0.0000499 16708.14844 19694.47852 20059.0
    0.0000506 16705.70117 19614.72070 19748.0
    0.0000495 16703.25781 19496.57813 20182.0
    0.0000505 16700.81445 19351.51953 19807.0
    0.0000516 16698.37109 19201.71680 19370.0
    0.0000526 16695.92969 19069.37695 19021.0
    0.0000528 16693.49023 18975.47852 18957.0
    0.0000542 16691.04883 18923.86719 18467.0
    0.0000528 16688.61133 18890.92969 18944.0
    0.0000524 16686.17383 18873.01758 19077.0
    0.0000524 16683.73828 18837.95508 19099.0
    0.0000522 16681.30469 18764.58008 19149.0
    0.0000519 16678.86914 18652.95508 19255.0
    0.0000530 16676.43750 18513.36133 18859.0
    0.0000538 16674.00586 18358.78711 18574.0
    0.0000545 16671.57422 18211.89258 18333.0
    0.0000549 16669.14453 18087.87500 18227.0
    0.0000556 16666.71680 17998.44727 17976.0
    0.0000570 16664.28906 17935.15820 17546.0
    0.0000552 16661.86328 17919.23438 18102.0
    0.0000560 16659.43945 17934.67969 17854.0
    0.0000567 16657.01367 17972.08594 17635.0
    0.0000555 16654.59180 18025.16406 18020.0
    0.0000546 16652.16992 18084.47461 18315.0
    0.0000552 16649.75000 18119.56836 18117.0
    0.0000548 16647.33008 18147.61914 18236.0
    0.0000543 16644.91211 18168.70898 18430.0
    0.0000546 16642.49414 18140.20898 18310.0
    0.0000548 16640.07813 18090.80078 18236.0
    0.0000547 16637.66406 18034.12305 18290.0
    0.0000552 16635.25000 17978.24414 18125.0
    0.0000559 16632.83594 17930.95703 17880.0
    0.0000557 16630.42383 17911.70313 17941.0
    0.0000565 16628.01367 17895.44141 17709.0
    0.0000562 16625.60352 17867.86133 17806.0
    0.0000560 16623.19727 17882.77148 17850.0
    0.0000565 16620.78906 17917.55078 17684.0
    0.0000558 16618.38281 17941.16211 17917.0
    0.0000566 16615.97656 18004.71875 17677.0
    0.0000559 16613.57227 18076.08984 17899.0
    0.0000556 16611.16992 18171.02148 17987.0
    0.0000553 16608.76953 18286.72852 18084.0
    0.0000553 16606.36719 18419.14258 18074.0
    0.0000552 16603.96875 18545.93164 18119.0
    0.0000538 16601.57031 18641.65234 18572.0
    0.0000527 16599.17188 18684.56055 18969.0
    0.0000529 16596.77539 18657.44922 18900.0
    0.0000533 16594.38086 18572.30469 18761.0
    0.0000547 16591.98633 18459.78516 18280.0
    0.0000557 16589.59375 18347.17383 17956.0
    0.0000552 16587.20117 18255.64453 18100.0
    0.0000568 16584.81055 18205.21875 17616.0
    0.0000563 16582.41992 18193.26367 17768.0
    0.0000554 16580.03320 18221.10156 18056.0
    0.0000559 16577.64453 18267.61523 17878.0
    0.0000542 16575.25781 18329.37500 18466.0
    0.0000547 16572.87305 18381.19727 18270.0
    0.0000543 16570.48828 18428.85156 18421.0
    0.0000546 16568.10742 18474.47656 18314.0
    0.0000544 16565.72461 18548.31445 18394.0
    0.0000543 16563.34375 18639.24023 18415.0
    0.0000539 16560.96289 18754.26172 18569.0
    0.0000535 16558.58398 18889.67188 18699.0
    0.0000526 16556.20703 19036.43750 18995.0
    0.0000525 16553.83203 19193.10352 19057.0
    0.0000518 16551.45508 19320.50195 19316.0
    0.0000515 16549.08008 19417.73047 19428.0
    0.0000516 16546.70898 19462.30664 19378.0
    0.0000509 16544.33594 19453.53906 19631.0
    0.0000516 16541.96484 19399.53516 19363.0
    0.0000514 16539.59570 19321.60742 19445.0
    0.0000523 16537.22656 19235.66992 19123.0
    0.0000528 16534.85742 19160.38281 18940.0
    0.0000519 16532.49219 19105.41992 19279.0
    0.0000527 16530.12695 19079.97656 18989.0
    0.0000533 16527.76172 19067.51172 18760.0
    0.0000529 16525.40039 19064.31445 18914.0
    0.0000523 16523.03711 19062.69727 19136.0
    0.0000528 16520.67578 19060.53711 18923.0
    0.0000535 16518.31641 19056.93750 18683.0
    0.0000539 16515.95703 19069.63672 18558.0
    0.0000529 16513.59961 19108.90234 18887.0
    0.0000534 16511.24414 19182.98047 18740.0
    0.0000531 16508.88672 19289.45508 18840.0
    0.0000523 16506.53320 19429.45508 19110.0
    0.0000517 16504.17969 19588.84961 19338.0
    0.0000512 16501.82813 19753.27148 19526.0
    0.0000511 16499.47656 19906.84961 19558.0
    0.0000506 16497.12695 20031.38281 19744.0
    0.0000498 16494.77734 20103.79883 20099.0
    0.0000495 16492.42969 20103.69727 20187.0
    0.0000490 16490.08203 20018.48047 20423.0
    0.0000495 16487.73828 19858.99609 20200.0
    0.0000507 16485.39258 19650.57227 19713.0
    0.0000520 16483.05078 19455.02148 19230.0
    0.0000523 16480.70703 19260.63086 19107.0
    0.0000534 16478.36719 19096.95117 18736.0
    0.0000536 16476.02539 18965.60938 18658.0
    0.0000536 16473.68750 18858.22656 18647.0
    0.0000536 16471.34961 18758.19531 18666.0
    0.0000535 16469.01367 18646.23828 18702.0
    0.0000534 16466.67578 18502.97656 18741.0
    0.0000538 16464.34180 18327.25195 18595.0
    0.0000545 16462.00781 18131.46094 18340.0
    0.0000559 16459.67578 17949.75977 17881.0
    0.0000570 16457.34570 17778.95117 17540.0
    0.0000568 16455.01563 17644.96875 17591.0
    0.0000575 16452.68555 17550.64258 17389.0
    0.0000579 16450.35742 17496.07617 17275.0
    0.0000580 16448.02930 17476.57031 17253.0
    0.0000575 16445.70508 17483.42383 17397.0
    0.0000566 16443.38086 17505.79297 17676.0
    0.0000564 16441.05664 17529.87305 17720.0
    0.0000556 16438.73438 17543.95898 17971.0
    0.0000560 16436.41406 17544.26758 17869.0
    0.0000562 16434.09375 17532.80469 17782.0
    0.0000568 16431.77539 17507.79297 17591.0
    0.0000563 16429.45703 17484.74219 17755.0
    0.0000572 16427.13867 17475.09766 17478.0
    0.0000576 16424.82422 17492.27930 17363.0
    0.0000576 16422.50781 17547.91406 17373.0
    0.0000570 16420.19531 17652.13086 17540.0
    0.0000565 16417.88281 17811.97656 17690.0
    0.0000560 16415.57227 18028.94727 17873.0
    0.0000560 16413.26172 18298.51758 17849.0
    0.0000553 16410.95117 18618.07227 18097.0
    0.0000538 16408.64453 18948.95117 18582.0
    0.0000532 16406.33789 19272.09570 18797.0
    0.0000523 16404.03125 19540.16211 19107.0
    0.0000509 16401.72656 19695.39648 19638.0
    0.0000509 16399.42188 19769.76367 19643.0
    0.0000511 16397.11914 19671.63672 19557.0
    0.0000514 16394.81836 19503.27930 19438.0
    0.0000522 16392.51953 19308.32813 19152.0
    0.0000529 16390.21875 19124.47070 18920.0
    0.0000537 16387.92188 18970.85742 18611.0
    0.0000539 16385.62305 18861.05078 18568.0
    0.0000545 16383.32715 18793.59375 18357.0
    0.0000541 16381.03320 18750.63672 18468.0
    0.0000536 16378.74023 18702.94727 18663.0
    0.0000535 16376.44629 18641.79297 18682.0
    0.0000543 16374.15527 18545.88477 18402.0
    0.0000541 16371.86426 18414.78320 18483.0
    0.0000548 16369.57520 18272.78516 18239.0
    0.0000550 16367.28809 18134.72656 18166.0
    0.0000557 16365.00000 17993.87305 17940.0
    0.0000555 16362.71387 17886.11914 18022.0
    0.0000563 16360.42969 17804.71484 17754.0
    0.0000565 16358.14551 17741.17578 17704.0
    0.0000563 16355.86328 17699.89453 17748.0
    0.0000567 16353.58203 17676.76172 17639.0
    0.0000566 16351.30078 17670.04688 17681.0
    0.0000573 16349.02051 17684.12305 17437.0
    0.0000567 16346.74316 17728.94336 17638.0
    0.0000572 16344.46582 17818.15039 17469.0
    0.0000567 16342.18945 17962.12695 17652.0
    0.0000559 16339.91504 18173.30273 17874.0
    0.0000554 16337.64063 18461.60352 18035.0
    0.0000543 16335.36816 18825.38477 18420.0
    0.0000544 16333.09668 19257.49219 18388.0
    0.0000529 16330.82520 19759.58203 18887.0
    0.0000515 16328.55664 20297.35547 19416.0
    0.0000500 16326.28809 20833.95703 19986.0
    0.0000474 16324.02051 21318.14648 21075.0
    0.0000450 16321.75391 21686.79492 22208.0
    0.0000430 16319.48926 21878.26172 23242.0
    0.0000432 16317.22559 21857.15820 23136.0
    0.0000449 16314.96289 21644.01563 22288.0
    0.0000468 16312.70117 21306.97656 21379.0
    0.0000485 16310.44043 20911.47070 20639.0
    0.0000511 16308.18066 20561.40820 19557.0
    0.0000517 16305.92188 20273.42383 19361.0
    0.0000521 16303.66406 20062.98438 19212.0
    0.0000513 16301.40918 19911.42188 19484.0
    0.0000515 16299.15430 19786.99023 19409.0
    0.0000495 16296.89941 19662.27539 20210.0
    0.0000492 16294.64746 19473.32813 20335.0
    0.0000507 16292.39453 19215.80273 19730.0
    0.0000522 16290.14355 18901.43750 19142.0
    0.0000527 16287.89453 18559.76367 18958.0
    0.0000555 16285.64648 18224.10352 18002.0
    0.0000558 16283.39844 17911.47656 17937.0
    0.0000575 16281.15234 17637.70117 17404.0
    0.0000576 16278.90723 17406.21680 17368.0
    0.0000583 16276.66211 17220.55078 17147.0
    0.0000585 16274.41992 17076.87695 17098.0
    0.0000590 16272.17871 16972.91992 16948.0
    0.0000583 16269.93750 16893.03516 17146.0
    0.0000597 16267.69824 16835.40625 16753.0
    0.0000592 16265.45898 16794.22852 16888.0
    0.0000597 16263.22070 16768.05273 16750.0
    0.0000600 16260.98535 16745.26953 16656.0
    0.0000594 16258.75000 16735.31836 16838.0
    0.0000596 16256.51563 16735.79492 16780.0
    0.0000592 16254.28320 16743.44141 16899.0
    0.0000597 16252.05078 16760.76758 16744.0
    0.0000598 16249.82031 16786.82813 16727.0
    0.0000590 16247.58984 16821.45508 16951.0
    0.0000592 16245.36133 16863.25781 16893.0
    0.0000590 16243.13379 16910.29297 16946.0
    0.0000587 16240.90723 16961.10742 17042.0
    0.0000588 16238.68066 17014.99023 17019.0
    0.0000583 16236.45801 17071.60156 17157.0
    0.0000580 16234.23535 17130.88867 17240.0
    0.0000583 16232.01270 17187.01953 17148.0
    0.0000580 16229.79102 17262.39063 17256.0
    0.0000575 16227.57227 17312.53125 17383.0
    0.0000570 16225.35254 17354.23828 17534.0
    0.0000574 16223.13574 17389.10547 17431.0
    0.0000567 16220.91992 17420.77344 17633.0
    0.0000565 16218.70410 17451.84570 17712.0
    0.0000563 16216.48926 17488.96875 17770.0
    0.0000572 16214.27637 17540.37891 17480.0
    0.0000563 16212.06348 17614.63867 17753.0
    0.0000572 16209.85352 17665.99609 17489.0
    0.0000568 16207.64355 17812.93359 17614.0
    0.0000563 16205.43457 17981.50977 17750.0
    0.0000563 16203.22656 18174.78711 17769.0
    0.0000550 16201.02051 18382.86914 18168.0
    0.0000535 16198.81445 18591.15820 18687.0
    0.0000524 16196.61035 18778.85742 19099.0
    0.0000523 16194.40723 18933.40625 19134.0
    0.0000508 16192.20508 19050.12695 19691.0
    0.0000518 16190.00293 19130.88281 19296.0
    0.0000512 16187.80273 19176.26172 19514.0
    0.0000514 16185.60547 19183.83984 19444.0
    0.0000517 16183.40723 19154.73047 19361.0
    0.0000515 16181.21094 19097.97461 19431.0
    0.0000515 16179.01465 19027.42383 19406.0
    0.0000521 16176.82031 18957.05469 19181.0
    0.0000526 16174.62695 18901.27539 19027.0
    0.0000526 16172.43555 18862.95313 18999.0
    0.0000530 16170.24316 18852.16602 18878.0
    0.0000543 16168.05371 18873.26758 18405.0
    0.0000543 16165.86426 18923.43359 18422.0
    0.0000540 16163.67676 18999.73633 18504.0
    0.0000536 16161.48926 19080.61523 18667.0
    0.0000519 16159.30469 19145.81445 19268.0
    0.0000521 16157.12012 19178.37500 19177.0
    0.0000519 16154.93652 19155.29297 19268.0
    0.0000515 16152.75391 19061.87305 19430.0
    0.0000514 16150.57324 18900.63281 19453.0
    0.0000526 16148.39258 18689.97852 19013.0
    0.0000544 16146.21387 18463.03906 18369.0
    0.0000551 16144.03613 18249.09570 18144.0
    0.0000557 16141.85938 18066.93164 17962.0
    0.0000569 16139.68359 17929.71875 17586.0
    0.0000572 16137.50781 17832.41016 17475.0
    0.0000569 16135.33594 17767.10742 17573.0
    0.0000573 16133.16309 17720.80469 17442.0
    0.0000559 16130.99121 17673.90625 17895.0
    0.0000564 16128.82129 17610.16992 17738.0
    0.0000562 16126.65234 17524.93164 17787.0
    0.0000567 16124.48438 17420.04883 17626.0
    0.0000576 16122.31836 17310.56641 17368.0
    0.0000582 16120.15137 17193.92969 17195.0
    0.0000588 16117.98633 17090.26758 17020.0
    0.0000590 16115.82324 17004.51172 16937.0
    0.0000600 16113.66016 16942.14648 16668.0
    0.0000594 16111.49902 16905.99414 16848.0
    0.0000595 16109.33984 16917.76367 16819.0
    0.0000594 16107.18066 16931.27930 16846.0
    0.0000586 16105.02246 16961.98047 17071.0
    0.0000587 16102.86523 17001.85547 17037.0
    0.0000585 16100.70898 17040.29688 17089.0
    0.0000582 16098.55469 17078.47852 17190.0
    0.0000574 16096.40137 17098.48438 17429.0
    0.0000570 16094.24805 17110.09961 17534.0
    0.0000573 16092.09766 17118.21484 17439.0
    0.0000568 16089.94629 17131.01758 17606.0
    0.0000571 16087.79688 17145.95703 17511.0
    0.0000566 16085.64844 17180.78125 17654.0
    0.0000571 16083.50293 17227.28906 17513.0
    0.0000576 16081.35645 17286.44531 17356.0
    0.0000575 16079.21191 17367.32031 17399.0
    0.0000579 16077.06738 17466.52930 17283.0
    0.0000577 16074.92480 17580.01172 17342.0
    0.0000570 16072.78320 17692.42188 17553.0
    0.0000567 16070.64355 17792.23047 17644.0
    0.0000557 16068.50391 17867.59375 17953.0
    0.0000547 16066.36621 17903.99805 18288.0
    0.0000547 16064.22852 17896.77148 18290.0
    0.0000548 16062.09180 17858.65625 18244.0
    0.0000559 16059.95801 17810.09766 17896.0
    0.0000558 16057.82422 17748.72656 17932.0
    0.0000569 16055.69141 17721.43164 17571.0
    0.0000578 16053.55957 17713.31836 17294.0
    0.0000574 16051.42871 17727.09961 17421.0
    0.0000566 16049.29883 17753.37500 17674.0
    0.0000565 16047.17188 17777.28906 17687.0
    0.0000561 16045.04492 17786.99414 17830.0
    0.0000557 16042.91797 17772.49219 17942.0
    0.0000555 16040.79395 17737.72852 18008.0
    0.0000571 16038.66895 17693.93164 17504.0
    0.0000572 16036.54590 17656.43555 17491.0
    0.0000573 16034.42578 17620.02539 17467.0
    0.0000570 16032.30469 17630.40820 17542.0
    0.0000570 16030.18457 17667.30664 17544.0
    0.0000565 16028.06738 17728.48047 17693.0
    0.0000558 16025.94922 17816.50195 17922.0
    0.0000550 16023.83301 17894.63867 18183.0
    0.0000549 16021.71875 17970.80078 18205.0
    0.0000543 16019.60449 18025.72070 18425.0
    0.0000544 16017.49121 18067.83398 18367.0
    0.0000554 16015.37988 18102.86719 18045.0
    0.0000553 16013.26855 18133.51172 18072.0
    0.0000553 16011.16016 18180.74414 18072.0
    0.0000560 16009.05176 18213.09375 17865.0
    0.0000561 16006.94434 18242.33984 17831.0
    0.0000546 16004.83789 18263.58984 18305.0
    0.0000545 16002.73242 18286.51563 18337.0
    0.0000543 16000.62793 18290.74805 18405.0
    0.0000541 15998.52539 18287.35938 18483.0
    0.0000541 15996.42383 18273.71289 18479.0
    0.0000541 15994.32324 18252.52539 18490.0
    0.0000548 15992.22363 18224.15820 18236.0
    0.0000556 15990.12500 18190.74609 17993.0
    0.0000543 15988.02734 18160.09180 18419.0
    0.0000560 15985.93164 18114.35547 17843.0
    0.0000559 15983.83691 18058.23438 17894.0
    0.0000567 15981.74219 17994.54883 17626.0
    0.0000561 15979.64941 17931.73438 17826.0
    0.0000564 15977.55762 17871.21875 17729.0
    0.0000578 15975.46582 17813.96094 17305.0
    0.0000569 15973.37695 17760.90039 17568.0
    0.0000568 15971.28906 17706.56641 17614.0
    0.0000569 15969.20117 17646.64844 17572.0
    0.0000573 15967.11523 17590.43750 17440.0
    0.0000564 15965.02832 17537.95508 17734.0
    0.0000567 15962.94531 17503.38477 17629.0
    0.0000579 15960.86230 17496.37891 17264.0
    0.0000569 15958.78027 17532.35938 17589.0
    0.0000583 15956.69922 17626.86914 17167.0
    0.0000573 15954.62012 17798.29883 17456.0
    0.0000563 15952.54102 18023.00391 17766.0
    0.0000554 15950.46387 18262.12305 18055.0
    0.0000549 15948.38672 18420.04883 18206.0
    0.0000560 15946.31152 18435.86133 17845.0
    0.0000564 15944.23730 18363.54492 17731.0
    0.0000551 15942.16406 18269.55859 18162.0
    0.0000544 15940.09082 18194.33984 18373.0
    0.0000543 15938.02148 18137.62500 18416.0
    0.0000542 15935.95117 18093.02344 18440.0
    0.0000552 15933.88281 18059.03906 18113.0
    0.0000555 15931.81543 18049.44922 18034.0
    0.0000564 15929.74902 18060.03125 17726.0
    0.0000555 15927.68262 18081.57617 18029.0
    0.0000568 15925.61914 18072.74414 17621.0
    0.0000554 15923.55664 18001.34180 18046.0
    0.0000560 15921.49414 17888.72266 17844.0
    0.0000554 15919.43262 17767.21875 18041.0
    0.0000564 15917.37305 17659.36523 17723.0
    0.0000559 15915.31348 17563.61914 17876.0
    0.0000564 15913.25684 17477.46484 17725.0
    0.0000570 15911.20020 17396.83984 17529.0
    0.0000572 15909.14453 17321.45508 17489.0
    0.0000582 15907.08984 17253.90430 17178.0
    0.0000576 15905.03711 17188.80273 17373.0
    0.0000574 15902.98535 17119.07813 17436.0
    0.0000569 15900.93359 17067.57227 17569.0
    0.0000576 15898.88379 16996.60156 17355.0
    0.0000579 15896.83496 16927.29883 17268.0
    0.0000587 15894.78613 16858.51758 17048.0
    0.0000586 15892.73926 16797.10547 17068.0
    0.0000599 15890.69531 16749.13086 16699.0
    0.0000585 15888.65039 16718.17773 17105.0
    0.0000588 15886.60742 16710.84961 17016.0
    0.0000599 15884.56445 16721.61523 16690.0
    0.0000590 15882.52344 16753.32031 16939.0
    0.0000586 15880.48340 16793.30078 17058.0
    0.0000596 15878.44531 16867.96680 16791.0
    0.0000589 15876.40723 16970.61914 16983.0
    0.0000583 15874.37012 17098.84570 17141.0
    0.0000592 15872.33398 17253.26563 16905.0
    0.0000583 15870.29980 17441.91016 17166.0
    0.0000571 15868.26563 17651.45117 17504.0
    0.0000566 15866.23438 17880.82227 17661.0
    0.0000541 15864.20313 18124.24805 18470.0
    0.0000534 15862.17285 18359.56250 18716.0
    0.0000526 15860.14355 18582.11523 19024.0
    0.0000531 15858.11621 18790.57617 18850.0
    0.0000525 15856.08887 18974.36133 19031.0
    0.0000535 15854.06348 19136.02344 18690.0
    0.0000530 15852.03906 19264.13086 18880.0
    0.0000528 15850.01563 19347.29492 18939.0
    0.0000509 15847.99316 19379.90625 19640.0
    0.0000515 15845.97168 19353.03320 19418.0
    0.0000512 15843.95215 19273.43945 19541.0
    0.0000507 15841.93262 19151.84961 19733.0
    0.0000513 15839.91406 19003.53711 19484.0
    0.0000518 15837.89844 18845.91211 19289.0
    0.0000533 15835.88184 18694.44141 18778.0
    0.0000542 15833.86719 18562.31250 18455.0
    0.0000546 15831.85449 18441.66797 18316.0
    0.0000548 15829.84180 18347.77344 18252.0
    0.0000541 15827.83008 18261.69531 18493.0
    0.0000545 15825.82031 18172.00000 18349.0
    0.0000548 15823.81055 18074.96484 18237.0
    0.0000546 15821.80176 17951.68945 18313.0
    0.0000550 15819.79590 17808.13672 18185.0
    0.0000554 15817.79004 17644.70898 18043.0
    0.0000559 15815.78516 17475.72852 17881.0
    0.0000563 15813.78125 17302.85938 17750.0
    0.0000583 15811.77832 17135.00586 17146.0
    0.0000575 15809.77734 16982.33594 17399.0
    0.0000594 15807.77734 16859.16602 16840.0
    0.0000599 15805.77832 16762.02539 16694.0
    0.0000591 15803.78027 16693.97656 16913.0
    0.0000596 15801.78320 16646.97852 16783.0
    0.0000603 15799.78711 16615.79102 16571.0
    0.0000603 15797.79199 16598.10547 16597.0
    0.0000598 15795.79883 16590.51367 16710.0
    0.0000595 15793.80566 16588.23828 16803.0
    0.0000592 15791.81445 16590.21094 16894.0
    0.0000593 15789.82422 16597.06641 16868.0
    0.0000600 15787.83398 16609.25391 16661.0
    0.0000601 15785.84668 16630.24805 16631.0
    0.0000594 15783.85938 16662.77539 16836.0
    0.0000595 15781.87305 16711.17188 16806.0
    0.0000597 15779.88867 16772.39648 16756.0
    0.0000593 15777.90527 16846.56445 16863.0
    0.0000592 15775.92188 16928.68945 16893.0
    0.0000581 15773.94043 17011.23828 17224.0
    0.0000575 15771.96094 17084.09570 17385.0
    0.0000568 15769.98047 17138.75586 17617.0
    0.0000573 15768.00293 17170.29492 17452.0
    0.0000569 15766.02539 17172.96484 17564.0
    0.0000570 15764.04883 17153.20117 17550.0
    0.0000582 15762.07422 17121.45898 17189.0
    0.0000583 15760.10059 17089.74414 17161.0
    0.0000585 15758.12793 17073.61523 17103.0
    0.0000589 15756.15625 17069.29297 16986.0
    0.0000582 15754.18555 17075.55273 17179.0
    0.0000584 15752.21582 17089.94141 17128.0
    0.0000587 15750.24902 17104.08789 17043.0
    0.0000580 15748.28125 17109.72852 17233.0
    0.0000568 15746.31445 17095.11133 17610.0
    0.0000579 15744.34961 17075.85547 17271.0
    0.0000578 15742.38574 17046.27734 17305.0
    0.0000579 15740.42285 17015.11133 17278.0
    0.0000589 15738.46191 16983.06641 16965.0
    0.0000591 15736.50098 16962.24023 16916.0
    0.0000583 15734.54102 16941.93555 17149.0
    0.0000595 15732.58301 16925.71094 16812.0
    0.0000592 15730.62500 16915.09961 16883.0
    0.0000593 15728.66895 16915.75586 16866.0
    0.0000598 15726.71484 16927.62109 16712.0
    0.0000599 15724.75977 16932.63086 16704.0
    0.0000597 15722.80664 16968.97852 16750.0
    0.0000585 15720.85547 17018.80859 17100.0
    0.0000596 15718.90430 17079.31250 16768.0
    0.0000577 15716.95508 17145.48242 17327.0
    0.0000567 15715.00684 17205.66016 17642.0
    0.0000563 15713.05957 17254.32422 17764.0
    0.0000557 15711.11230 17277.34180 17956.0
    0.0000560 15709.16797 17277.92578 17863.0
    0.0000571 15707.22363 17262.08008 17519.0
    0.0000576 15705.28125 17235.06055 17354.0
    0.0000574 15703.33984 17204.05664 17407.0
    0.0000586 15701.39844 17170.75781 17056.0
    0.0000583 15699.45801 17138.50195 17164.0
    0.0000590 15697.51953 17110.11719 16950.0
    0.0000595 15695.58203 17088.41211 16801.0
    0.0000592 15693.64648 17073.28906 16883.0
[truncated: 118,605 more chars]
